# Supplementary material for: ASS1 inhibits triple-negative breast cancer by regulating PHGDH stability and de novo serine synthesis
Source: Cell Death Dis. 2024 May 6;15(5):319. doi: 10.1038/s41419-024-06672-z (PMC11074131; doi:10.1038/s41419-024-06672-z)
Supplement: Supplementary file 2 — Original Data File [file 41419_2024_6672_MOESM2_ESM.xlsx]

## Sheet: LC-MS analysis result
Group_ID	Protein_ID	Protein_Qscore	Protein_FDR	Protein_Mass	PeptideSeqs	PepIsUnique	Unique_Peptide_Num	Unique_Spectra_Num	Coverage	Peptide_Query	Sameset	Description	Abundance	iBAQ
51_2	sp|P68871|HBB_HUMAN	19.6312	NA	15988.3	EFTPPVQAAYQK;FFESFGDLSTPDAVMGNPK;GTFATLSELHCDK;KVLGAFSDGLAHLDNLK;LHVDPENFR;LLGNVLVCVLAHHFGK;LLVVYPWTQR;SAVTALWGK;VHLTPEEK;VLGAFSDGLAHLDNLK;VNVDEVGGEALGR;VVAGVANALAHK	1;1;1;0;0;1;0;1;0;0;1;0	6	9	0.9388	21655;27793;27713;27714;27794;23196;25960;16013;25779;19740;10664;11183;25036;25033;25038;25032;20455;16703	-	Hemoglobin subunit beta OS=Homo sapiens OX=9606 GN=HBB PE=1 SV=2	1.35827e+06	123479
176_1	sp|P69905|HBA_HUMAN	27.8704	NA	15247.9	FLASVSTVLTSK;KVADALTNAVAHVDDMPNALSALSDLHAHK;LLSHCLLVTLAAHLPAEFTPAVHASLDK;MFLSFPTTK;TYFPHFDLSHGSAQVK;VADALTNAVAHVDDMPNALSALSDLHAHK;VDPVNFK;VGAHAGEYGAEALER	1;1;1;1;1;1;1;1	8	23	0.8239	19262;19267;19266;19264;31171;31064;31063;31065;14430;14901;26260;26261;26259;31051;31027;31050;31026;31028;31035;31052;7277;23861;23858	-	Hemoglobin subunit alpha OS=Homo sapiens OX=9606 GN=HBA1 PE=1 SV=2	3.82957e+06	478696
58_4	sp|P68363|TBA1B_HUMAN	2.82889	NA	50119.6	AFVHWYVGEGMEEGEFSEAR;AVCMLSNTTAIAEAWAR;AVFVDLEPTVIDEVR;AYHEQLSVAEITNACFEPANQMVK;DVNAAIATIK;EDAANNYAR;EDMAALEK;FDGALNVDLTEFQTNLVPYPR;FDLMYAK;IHFPLATYAPVISAEK;LDHKFDLMYAK;LISQIVSSITASLR;LSVDYGK;LSVDYGKK;NLDIERPTYTNLNR;SIQFVDWCPTGFK;TIGGGDDSFNTFFSETGAGK;VGINYQPPTVVPGGDLAK	0;0;0;0;0;0;0;0;0;0;0;0;0;0;0;1;0;0	1	1	0.5277	28910;28911;28975;26517;26518;25251;25252;25250;30499;12905;12936;13117;13084;9946;9948;29186;9375;25615;25616;25617;25614;21686;23354;23353;6353;10043;25375;25374;24414;27460;27458;26186	-	Tubulin alpha-1B chain OS=Homo sapiens OX=9606 GN=TUBA1B PE=1 SV=1	0	0
51_1	sp|P02042|HBD_HUMAN	4.01613	NA	16045.3	FFESFGDLSSPDAVMGNPK;KVLGAFSDGLAHLDNLK;LHVDPENFR;LLVVYPWTQR;VHLTPEEK;VLGAFSDGLAHLDNLK;VVAGVANALAHK	1;0;0;0;0;0;0	1	1	0.5102	27634;25960;16013;19740;11183;25036;25033;25038;25032;16703	-	Hemoglobin subunit delta OS=Homo sapiens OX=9606 GN=HBD PE=1 SV=2	0	0
10_6	sp|P35527|K1C9_HUMAN	77.463	NA	62026.8	DQIVDLTVGNNK;EIETYHNLLEGGQEDFESSGAGK;FEMEQNLR;FSSSSGYGGGSSR;GFGGASGGGYSSSGGFGGGFGGGSGGGFGGGYGSGFGGFGGFGGGAGGGDGGILTANEK;GGGGSFGYSYGGGSGGGFSASSLGGGFGGGSR;GGSGGSYGGGGSGGGYGGGSGSR;HGVQELEIELQSQLSKK;IKFEMEQNLR;IQDWYDKK;LASYLDK;MTLDDFR;NYSPYYNTIDDLK;QEYEQLIAK;QFSSSYLSR;QGVDADINGLR;QVLDNLTMEK;SGGGGGGGLGSGGSIR;STMQELNSR;TLLDIDNTR;TLNDMR;VQALEEANNDLENK	1;1;1;1;1;1;1;1;1;1;0;1;1;1;1;1;1;1;1;1;1;1	21	87	0.5088	20499;20500;20477;20476;29607;29606;14292;14718;14267;14719;14266;18840;18838;18839;18841;31978;30314;30313;25903;25905;25904;27244;20343;20635;20636;15140;7021;9636;9635;9639;9638;24589;15857;15866;15858;15390;14496;16934;16931;16900;16901;16903;16937;16935;16932;16936;16398;16447;16904;16933;16899;17763;17764;18201;17739;18198;18200;18251;17306;18775;18776;18777;18778;14683;14263;14232;14231;14…	-	Keratin, type I cytoskeletal 9 OS=Homo sapiens OX=9606 GN=KRT9 PE=1 SV=3	1.09443e+08	3.64811e+06
10_7	sp|P02533|K1C14_HUMAN	28.3881	NA	51529.4	ADLEMQIESLK;ALEEANADLEVK;APSTYGGGLSVSSSR;ASLENSLEETK;CEMEQQNQEYK;DAEEWFFTK;EVATNSELVQSGK;GSCGIGGGIGGGSSR;ILTATVDNANVLLQIDNAR;ISSVLAGGSCR;KDAEEWFFTK;LAADDFR;LASYLDK;LASYLDKVR;LEQEIATYR;LLEGEDAHLSSSQFSSGSQSSR;MSVEADINGLR;NHEEEMNALR;QFTSSSSMK;TKYETELNLR;TRLEQEIATYR;VTMQNLNDR;VVSTHEQVLR;YETELNLR	1;0;1;0;0;1;0;0;1;0;1;0;0;0;0;1;0;0;0;1;0;0;1;1	9	13	0.5	20079;20080;20231;22447;18502;18534;23334;17273;21388;21402;21389;21400;21401;19802;27694;15440;20215;20214;6962;7021;14221;14220;15894;28815;28814;18500;18531;18530;18533;18501;18154;19010;12564;19594;21670;21669;15024;15461;15462;15431;15433;15023;15025;17146;17145;13470	-	Keratin, type I cytoskeletal 14 OS=Homo sapiens OX=9606 GN=KRT14 PE=1 SV=4	7.20665e+06	205904
58_3	sp|Q71U36|TBA1A_HUMAN	4.01613	NA	50103.6	AFVHWYVGEGMEEGEFSEAR;AVCMLSNTTAIAEAWAR;AVFVDLEPTVIDEVR;AYHEQLSVAEITNACFEPANQMVK;DVNAAIATIK;EDAANNYAR;EDMAALEK;FDGALNVDLTEFQTNLVPYPR;FDLMYAK;IHFPLATYAPVISAEK;LDHKFDLMYAK;LIGQIVSSITASLR;LSVDYGK;LSVDYGKK;NLDIERPTYTNLNR;TIGGGDDSFNTFFSETGAGK;VGINYQPPTVVPGGDLAK	0;0;0;0;0;0;0;0;0;0;0;1;0;0;0;0;0	1	2	0.4989	28910;28911;28975;26517;26518;25251;25252;25250;30499;12905;12936;13117;13084;9946;9948;29186;9375;25615;25616;25617;25614;21686;22920;22919;6353;10043;25375;25374;27460;27458;26186	-	Tubulin alpha-1A chain OS=Homo sapiens OX=9606 GN=TUBA1A PE=1 SV=1	53446.1	2429.37
155_1	sp|O14936|CSKP_HUMAN	135.333	NA	105056	ADAGFVYSEAVASHYMR;AKEVLEEISCYPENNDAK;AVSQVLDSLEEIHALTDCSEK;AVSQVLDSLEEIHALTDCSEKDLDFLHSVFQDQHLHTLLDLYDK;DDHNWWQGK;DEENGKNYYFVSHDQMMQDISNNEYLEYGSHEDAMYGTK;DLDFLHSVFQDQHLHTLLDLYDK;DLDFLHSVFQDQHLHTLLDLYDKINTK;EINGISVANQTVEQLQK;ENSAPVKLGGFGVAIQLGESGLVAGGR;ETGQQFAVKIVDVAK;FTSSPGLSTEDLK;FTSSPGLSTEDLKR;GAVLAAVSSHK;GPFSVVR;HLEEAVELVCTAPQWVPVSWVY;IHEQGLIAILDVEPQALK;IHLPETVEQLR;IHLPETVEQLRK;ILTQPHFMALLQTHD…	1;1;1;1;1;1;1;1;1;1;1;1;1;1;1;1;1;1;1;1;1;1;1;1;1;1;1;1;1;1;1;1;1;1;1;1;1	37	160	0.4752	26611;26610;26738;26609;26612;26736;26735;27940;28965;28966;28967;32027;32028;17615;31891;31892;30610;31316;31318;31317;26578;26572;26580;26570;26571;26579;26581;26588;29863;29868;29873;24799;21709;23972;13530;5891;29969;29968;27353;27371;20890;22989;31273;31274;31300;31275;31298;31293;31295;31292;31294;31279;31277;31271;31272;24404;24406;24401;24411;24410;27988;27983;27978;20580;20579;28945;2647…	-	Peripheral plasma membrane protein CASK OS=Homo sapiens OX=9606 GN=CASK PE=1 SV=3	1.30259e+07	232605
10_5	sp|P08779|K1C16_HUMAN	27.2294	NA	51236.2	ALEEANADLEVK;APSTYGGGLSVSSR;ASLENSLEETK;DQYEQMAEK;EELAYLR;EVASNSELVQSSR;EVFTSSSSSSSR;GSCGIGGGIGGGSSR;ISSVLAGGSCR;LAADDFR;LASYLDK;LASYLDKVR;LEQEIATYR;LLEGEDAHLSSQQASGQSYSSR;NHEEEMLALR;QFTSSSSMK;QTVEADVNGLR;TDLEMQIEGLK;TKYEHELALR;TRLEQEIATYR;VTMQNLNDR	0;1;0;1;1;1;1;0;0;0;0;0;0;1;1;0;1;0;1;0;0	9	13	0.4503	20231;20962;18502;18534;16885;16436;9546;22083;19440;19802;15440;6962;7021;14221;14220;15894;28989;18989;19376;18988;12564;18100;17625;20081;19427;21670;21669;15024;15461;15462;15431;15433;15023;15025	-	Keratin, type I cytoskeletal 16 OS=Homo sapiens OX=9606 GN=KRT16 PE=1 SV=4	4.84838e+06	138525
10_8	sp|P13645|K1C10_HUMAN	85.3243	NA	58791.7	ADLEMQIESLTEELAYLKK;AETECQNTEYQQLLDIK;ALEESNYELEGK;DAEAWFNEK;ELTTEIDNNIEQISSYK;GSLGGGFSSGGFSGGSFSR;HGNSHQGEPR;IRLENEIQTYR;KDAEAWFNEK;LAADDFR;LASYLDK;LASYLDKVR;LENEIQTYR;LKYENEVALR;NHEEEMK;NHEEEMKDLR;NVQALEIELQSQLALK;QSLEASLAETEGR;QSVEADINGLR;QSVEADINGLRR;RVLDELTLTK;SEITELR;SGGGGGGGGCGGGGGVSSLR;SLLEGEGSSGGGGR;SQYEQLAEQNR;SQYEQLAEQNRK;VLDELTLTK;VTMQNLNDR;YENEVALR	1;1;1;0;1;1;1;1;1;0;0;0;1;1;0;1;1;1;1;1;1;1;1;1;1;1;1;0;1	23	78	0.4486	28470;27819;27820;21706;21704;21705;21701;21702;21725;15517;15515;15513;15514;27411;25282;15779;15799;22591;22590;18902;18904;6962;7021;14221;14220;17101;17105;17106;17103;17107;17104;18826;18825;18861;10233;10644;20213;20212;25955;25956;21886;21885;21887;21884;18073;18103;18102;18075;18104;18070;18074;17588;18072;18069;17620;18101;17622;18099;21324;17705;8241;24079;19499;19503;19497;19500;19496;…	-	Keratin, type I cytoskeletal 10 OS=Homo sapiens OX=9606 GN=KRT10 PE=1 SV=6	4.23992e+07	1.51426e+06
26_3	sp|P68371|TBB4B_HUMAN	12.0484	NA	49799	AVLVDLEPGTMDSVR;EVDEQMLNVQNK;FPGQLNADLR;FWEVISDEHGIDPTGTYHGDSDLQLER;GHYTEGAELVDSVLDVVR;IMNTFSVVPSPK;INVYYNEATGGK;ISEQFTAMFR;KLAVNMVPFPR;LAVNMVPFPR;LHFFMPGFAPLTSR;LTTPTYGDLNHLVSATMSGVTTCLR;NSSYFVEWIPNNVK;TAVCDIPPR;YLTVAAVFR	1;0;0;1;0;0;1;0;0;0;0;0;0;0;0	3	5	0.4449	24551;22980;22772;22771;16130;16135;16132;16133;16131;31165;31164;27192;27193;20550;20549;20918;20704;20724;18711;19682;16968;16969;16526;24726;24831;24830;30318;25225;13241;13244;13237;13239;13242;13240;13535	-	Tubulin beta-4B chain OS=Homo sapiens OX=9606 GN=TUBB4B PE=1 SV=1	56508.4	2690.87
12_11	sp|P04264|K2C1_HUMAN	94.8291	NA	65999	AEAESLYQSK;AQYEDIAQKSK;DVDGAYMTK;DYQELMNTK;FLEQQNQVLQTK;FLEQQNQVLQTKWELLQQVDTSTR;GGGGGGYGSGGSSYGSGGGSYGSGGGGGGGR;GGSGGGGGGSSGGR;GSGGGSSGGSIGGR;IEISELNR;KDVDGAYMTK;KQISNLQQSISDAEQR;LLRDYQELMNTK;LNDLEDALQQAK;LRSEIDNVK;NKYEDEINK;NMQDMVEDYR;NSKIEISELNR;QISNLQQSISDAEQR;SEIDNVK;SISISVAR;SKAEAESLYQSK;SLDLDSIIAEVK;SLNNQFASFIDK;SLVNLGGSK;THNLEPYFESFINNLR;TLLEGEESR;TNAENEFVTIK;TNAENEFVTIKK;WELLQQVDTSTR;YED…	1;1;1;1;0;1;1;1;1;0;1;1;1;1;1;0;1;1;1;1;1;1;1;1;1;1;1;1;1;1;0;0	27	71	0.4348	15987;15988;15985;19842;12487;12882;16888;16473;23164;23180;23163;23179;23161;30914;29120;29119;12645;15048;11724;16048;16047;26370;26371;23792;21340;21320;21319;21341;21315;14480;16768;16792;16765;16770;20789;20787;20490;20489;20488;20510;20788;20846;20208;20226;20485;20844;20207;20845;20487;20250;25356;25238;25355;25358;6889;7743;21014;21015;20252;21767;21765;21789;21766;9025;9059;27404;13391;1…	-	Keratin, type II cytoskeletal 1 OS=Homo sapiens OX=9606 GN=KRT1 PE=1 SV=6	1.1322e+08	3.23485e+06
12_10	sp|P35908|K22E_HUMAN	70.0819	NA	65393.2	AAFGGSGGR;AQYEEIAQR;EEAEALYHSK;FASFIDKVR;FLEQQNQVLQTK;GFSSGSAVVSGGSR;GGSGGGGSISGGGYGSGGGSGGR;GGSISGGGYGSGGGK;GSSSGGGYSSGSSSYGSGGR;HGGGGGGFGGGGFGSR;IEISELNR;KDVDNAYMIK;KYEDEINK;LNDLEEALQQAK;NLDLDSIIAEVK;NVQDAIADAEQR;SKEEAEALYHSK;SLVGLGGTK;TSQNSELNNMQDLVEDYK;TSQNSELNNMQDLVEDYKK;VDLLNQEIEFLK;VDPEIQNVK;YEDEINK;YEELQVTVGR;YLDGLTAER	1;0;1;0;0;1;1;1;1;1;0;1;1;1;0;1;1;1;1;1;1;1;0;1;1	19	35	0.421	6303;15473;15474;15472;15470;15469;17385;17383;14730;23164;23180;23163;23179;23161;19313;19311;19312;25506;25507;17949;25500;20562;20561;11724;18342;13496;21543;21559;21542;20736;20729;20728;20727;20726;20740;21904;21905;7699;28129;28140;28128;28065;28701;28627;22959;13575;10055;17841;13471	-	Keratin, type II cytoskeletal 2 epidermal OS=Homo sapiens OX=9606 GN=KRT2 PE=1 SV=2	5.34654e+07	1.27298e+06
26_4	sp|P07437|TBB5_HUMAN	8.03225	NA	49639	AILVDLEPGTMDSVR;ALTVPELTQQVFDAK;EVDEQMLNVQNK;FPGQLNADLR;GHYTEGAELVDSVLDVVR;IMNTFSVVPSPK;ISEQFTAMFR;ISVYYNEATGGK;KLAVNMVPFPR;LAVNMVPFPR;LHFFMPGFAPLTSR;LTTPTYGDLNHLVSATMSGVTTCLR;NSSYFVEWIPNNVK;TAVCDIPPR;YLTVAAVFR	0;1;0;0;0;0;0;1;0;0;0;0;0;0;0	2	2	0.4189	24684;24968;22980;22772;22771;16130;16135;16132;16133;16131;27192;27193;20550;20549;20918;18711;20230;19682;16968;16969;16526;24726;24831;24830;30318;25225;13241;13244;13237;13239;13242;13240;13535	-	Tubulin beta chain OS=Homo sapiens OX=9606 GN=TUBB PE=1 SV=2	1.5632e+06	74438.3
26_2	sp|Q13885|TBB2A_HUMAN	10.5443	NA	49875	AILVDLEPGTMDSVR;EVDEQMLNVQNK;FPGQLNADLR;FWEVISDEHGIDPTGSYHGDSDLQLER;GHYTEGAELVDSVLDVVR;INVYYNEAAGNK;ISEQFTAMFR;KLAVNMVPFPR;LAVNMVPFPR;LHFFMPGFAPLTSR;LTTPTYGDLNHLVSATMSGVTTCLR;NSSYFVEWIPNNVK;TAVCDIPPR;YLTVAAIFR	0;0;0;1;0;1;0;0;0;0;0;0;0;1	3	4	0.418	24684;22980;22772;22771;16130;16135;16132;16133;16131;31154;31155;27192;27193;21277;18711;19682;16968;16969;16526;24726;24831;24830;30318;25225;13241;13244;13237;13239;13242;13240;13913	-	Tubulin beta-2A chain OS=Homo sapiens OX=9606 GN=TUBB2A PE=1 SV=1	285497	13595.1
37_2	sp|P60709|ACTB_HUMAN	22.647	NA	41709.7	AGFAGDDAPR;DLYANTVLSGGTTMYPGIADR;DSYVGDEAQSK;EITALAPSTMK;GYSFTTTAER;HQGVMVGMGQK;IWHHTFYNELR;KDLYANTVLSGGTTMYPGIADR;LCYVALDFEQEMATAASSSSLEK;QEYDESGPSIVHR;SYELPDGQVITIGNER;VAPEEHPVLLTEAPLNPK	0;1;0;0;1;0;0;1;1;1;0;1	6	18	0.416	11819;11818;28433;28505;28430;28428;28429;28504;17980;17001;17418;16187;16186;17250;17686;17688;17251;23688;23691;28958;29754;29755;29753;29756;23697;23698;23523;25897;27164;27165	sp|P63261|ACTG_HUMAN	Actin, cytoplasmic 1 OS=Homo sapiens OX=9606 GN=ACTB PE=1 SV=1	5.09535e+06	221537
12_9	sp|P13647|K2C5_HUMAN	51.9668	NA	62340	AQYEEIANR;EYQELMNTK;FASFIDKVR;GLGVGFGSGGGSSSSVK;GRLDSELR;ISISTSGGSFR;LAELEEALQK;NKYEDEINK;NLDLDSIIAEVK;NMQDLVEDFK;QLDSIVGER;QSSVSFR;SFSTASAITPSVSR;SGGGGGGGFGR;SLYNLGGSK;TEAESWYQTK;TSFTSVSR;TTAENEFVMLK;VDALMDEINFMK;VSLAGACGVGGYGSR;YEDEINK;YEELQQTAGR	1;1;0;1;0;1;1;0;0;1;0;1;1;1;1;1;1;1;1;1;0;1	16	23	0.3729	15114;15113;17243;14730;22667;11008;15583;16524;16768;16792;16765;16770;20736;18921;19304;12927;12932;12929;7052;22181;8742;10808;19014;9271;19880;20176;22910;22702;22701;22445;22175;10055;17860;17890	-	Keratin, type II cytoskeletal 5 OS=Homo sapiens OX=9606 GN=KRT5 PE=1 SV=3	3.1942e+07	912629
49_1	sp|P06576|ATPB_HUMAN	44.7675	NA	56524.6	AIAELGIYPAVDPLDSTSR;FTQAGSEVSALLGR;IGLFGGAGVGK;IMDPNIVGSEHYDVAR;IMNVIGEPIDER;IPVGPETLGR;QFAPIHAEAPEFMEMSVEQEILVTGIK;SLQDIIAILGMDELSEEDKLTVSR;TIAMDGTEGLVR;TVLIMELINNVAK;VALTGLTVAEYFR;VALVYGQMNEPPGAR;VVDLLAPYAK	1;1;1;1;1;1;1;1;1;1;1;1;1	13	15	0.3705	27365;22609;11800;26136;26135;21809;22034;13508;31087;30210;19509;22918;22674;24550;14945	-	ATP synthase subunit beta, mitochondrial OS=Homo sapiens OX=9606 GN=ATP5F1B PE=1 SV=3	5.10833e+06	170278
12_8	sp|P02538|K2C6A_HUMAN	10.8611	NA	60008.3	ADTLTDEINFLR;AIGGGLSSVGGGSSTIK;ALYDAELSQMQTHISDTSVVLSMDNNR;AQYEEIAQR;EYQELMNVK;FASFIDKVR;GMQDLVEDFK;GRLDSELR;GSGGLGGACGGAGFGSR;ISIGGGSCAISGGYGSR;NKLEGLEDALQK;NKYEDEINK;NLDLDSIIAEVK;QLDSIVGER;SLYGLGGSK;TAAENEFVTLK;YEDEINK;YEELQVTAGR	0;1;0;0;0;0;1;0;0;0;0;0;0;0;0;0;0;1	3	5	0.367	22123;22784;31081;15473;15474;15472;15470;15469;17192;14730;17511;17948;11008;22433;24533;21328;21327;16768;16792;16765;16770;20736;12927;12932;12929;9198;18562;10055;17123;17110	-	Keratin, type II cytoskeletal 6A OS=Homo sapiens OX=9606 GN=KRT6A PE=1 SV=3	2.55928e+06	71091
104_1	sp|P04406|G3P_HUMAN	22.6562	NA	36030.4	GALQNIIPASTGAAK;GILGYTEHQVVSSDFNSDTHSSTFDAGAGIALNDHFVK;LISWYDNEFGYSNR;QASEGPLK;VIPELNGK;VPTANVSVVDLTCR;WGDAGAEYVVESTGVFTTMEK	1;1;1;1;1;1;1	7	14	0.3522	22209;31753;31750;31752;31751;31749;25673;7599;8856;23870;28730;28731;28767;28768	-	Glyceraldehyde-3-phosphate dehydrogenase OS=Homo sapiens OX=9606 GN=GAPDH PE=1 SV=3	1.43813e+06	71906.4
12_7	sp|P04259|K2C6B_HUMAN	8.03225	NA	60030.3	ADTLTDEINFLR;ALYDAELSQMQTHISDTSVVLSMDNNR;AQYEEIAQR;EYQELMNVK;FASFIDKVR;GRLDSELR;GSGGLGGACGGAGFGSR;ISIGGGSCAISGGYGSR;NKLEGLEDALQK;NKYEDEINK;NLDLDSIIAEVK;NMQDLVEDLK;QLDNIVGER;SLYGLGGSK;TAAENEFVTLK;YEDEINK;YEELQITAGR	0;0;0;0;0;0;0;0;0;0;0;1;1;0;0;0;0	2	3	0.3369	22123;31081;15473;15474;15472;15470;15469;17192;14730;11008;22433;24533;21328;21327;16768;16792;16765;16770;20736;18499;13636;13172;9198;18562;10055;17465;17460	-	Keratin, type II cytoskeletal 6B OS=Homo sapiens OX=9606 GN=KRT6B PE=1 SV=5	249026	6917.38
200_1	sp|P01834|IGKC_HUMAN	8.03225	NA	11757.8	DSTYSLSSTLTLSK;VDNALQSGNSQESVTEQDSK	1;1	2	2	0.3178	23559;28086	-	Immunoglobulin kappa constant OS=Homo sapiens OX=9606 GN=IGKC PE=1 SV=2	46251.9	9250.38
37_1	sp|P68032|ACTC_HUMAN	11.007	NA	41991.9	AGFAGDDAPR;DSYVGDEAQSK;EITALAPSTMK;GYSFVTTAER;HQGVMVGMGQK;IWHHTFYNELR;LCYVALDFENEMATAASSSSLEK;SYELPDGQVITIGNER;YPIEHGIITNWDDMEK	0;0;0;1;0;0;1;0;1	3	3	0.3156	11819;11818;17980;17001;17418;16123;17250;17686;17688;17251;23688;23691;29717;25897;27205	sp|P68133|ACTS_HUMAN	Actin, alpha cardiac muscle 1 OS=Homo sapiens OX=9606 GN=ACTC1 PE=1 SV=1	0	0
240_1	sp|P25705|ATPA_HUMAN	44.4608	NA	59713.6	EAYPGDVFYLHSR;EVAAFAQFGSDLDAATQQLLSR;FENAFLSHVVSQHQALLGTIR;HALIIYDDLSK;NVQAEEMVEFSSGLK;QMSLLLR;STVAQLVK;TGAIVDVPVGEELLGR;TGTAEMSSILEER;TSIAIDTIINQK;VLSIGDGIAR;VVDALGNAIDGK	1;1;1;1;1;1;1;1;1;1;1;1	12	14	0.2893	24134;24133;28936;29059;29058;19994;25016;8649;8157;24764;22413;20507;12537;17256	-	ATP synthase subunit alpha, mitochondrial OS=Homo sapiens OX=9606 GN=ATP5F1A PE=1 SV=1	1.80905e+06	50251.3
2_2	sp|P00966|ASSY_HUMAN	45.0364	NA	46501	ALKLGAK;APNTPDILEIEFK;EDFEEAR;GQVYILGR;GRNDLMEYAK;GVPVKVTNVK;IDIVENR;KVFIEDVSR;MPEFYNR;NDLMEYAK;NQAPPGLYTK;QHGIPIPVTPK;QVEIAQR;VFIEDVSR;VIAPWR;VQVSVLK	0;1;1;1;1;1;1;1;1;1;1;1;1;1;1;1	15	60	0.2888	4474;23341;9584;9585;9913;9914;9910;9915;9919;9912;9916;17928;17927;17952;18338;13561;8570;8573;8567;8569;8571;15060;11681;11683;12000;11996;11994;11995;12519;12026;11990;12024;12482;12023;11999;14930;14972;14928;14934;14973;14931;17672;17670;17669;17674;17206;17671;17667;8081;8082;7512;8085;11508;11511;11513;11512;11509;5337;6153;6150;6151	-	Argininosuccinate synthase OS=Homo sapiens OX=9606 GN=ASS1 PE=1 SV=2	2.84302e+08	1.13721e+07
183_2	sp|P06733|ENOA_HUMAN	16.8563	NA	47139.3	AAVPSGASTGIYEALELR;FGANAILGVSLAVCK;FTASAGIQVVGDDLTVTNPK;GNPTVEVDLFTSK;IEEELGSK;LNVTEQEK;SGETEDTFIADLVVGLCTGQIK;VVIGMDVAASEFFR	0;0;1;1;1;1;0;1	5	7	0.2719	26038;23749;27563;27575;27562;22107;9865;11400;29002;29001;29003;24001	-	Alpha-enolase OS=Homo sapiens OX=9606 GN=ENO1 PE=1 SV=2	308780	10647.6
10_4	sp|Q04695|K1C17_HUMAN	18.1288	NA	48076	ALEEANTELEVK;ASLEGNLAETENR;ATMQNLNDR;CEMEQQNQEYK;DAEDWFFSK;EVATNSELVQSGK;LAADDFR;LASYLDK;LASYLDKVR;LEQEIATYR;LLEGEDAHLTQYK;NHEEEMNALR;TRLEQEIATYR	1;1;1;0;1;0;0;0;0;0;1;0;0	5	5	0.2708	21116;22054;14171;23334;16542;21388;21402;21389;21400;21401;6962;7021;14221;14220;15894;23704;19010;21670;21669	-	Keratin, type I cytoskeletal 17 OS=Homo sapiens OX=9606 GN=KRT17 PE=1 SV=2	2.487e+06	73147.1
163_1	sp|P05109|S10A8_HUMAN	8.52929	NA	10827.6	ALNSIIDVYHK;GADVWFK;MLTELEK	1;1;1	3	3	0.2688	19695;7420;8698	-	Protein S100-A8 OS=Homo sapiens OX=9606 GN=S100A8 PE=1 SV=1	112843	14105.4
26_1	sp|Q13509|TBB3_HUMAN	6.84502	NA	50400.3	AILVDLEPGTMDSVR;EVDEQMLAIQSK;FPGQLNADLR;GHYTEGAELVDSVLDVVR;IMNTFSVVPSPK;ISEQFTAMFR;KLAVNMVPFPR;LAVNMVPFPR;NSSYFVEWIPNNVK;YLTVATVFR	0;1;0;0;0;0;0;0;0;1	2	2	0.2467	24684;21889;16130;16135;16132;16133;16131;27192;27193;20550;20549;20918;18711;19682;16968;16969;16526;25225;14368	-	Tubulin beta-3 chain OS=Homo sapiens OX=9606 GN=TUBB3 PE=1 SV=2	1.2317e+07	586525
68_1	sp|P02768|ALBU_HUMAN	44.3079	NA	69321.5	ALVLIAFAQYLQQCPFEDHVK;AVMDDFAAFVEK;DDNPNLPR;DVFLGMFLYEYAR;EFNAETFTFHADICTLSEK;FQNALLVR;HPYFYAPELLFFAK;KVPQVSTPTLVEVSR;LVNEVTEFAK;QTALVELVK;VFDEFKPLVEEPQNLIK;VPQVSTPTLVEVSR	1;1;1;1;1;1;1;1;1;1;1;1	12	17	0.2397	29508;21337;21060;10861;24750;28643;28642;11405;25519;25517;24854;24855;16690;12538;27643;23649;23648	-	Albumin OS=Homo sapiens OX=9606 GN=ALB PE=1 SV=2	4.06181e+06	96709.8
222_1	sp|P67809|YBOX1_HUMAN	15.0149	NA	35902.7	EDGNEEDKENQGDETQGQQPPQR;EDVFVHQTAIK;GAEAANVTGPGGVPVQGSK;NGYGFINR;NYQQNYQNSESGEK	1;1;1;1;1	5	6	0.2315	30029;19972;25219;10864;10891;25171	-	Y-box-binding protein 1 OS=Homo sapiens OX=9606 GN=YBX1 PE=1 SV=3	67963.8	5227.98
184_1	sp|P12277|KCRB_HUMAN	24.0968	NA	42617.3	DLFDPIIEDR;GTGGVDTAAVGGVFDVSNADR;LAVEALSSLDGDLAGR;LGFSEVELVQMVVDGVK;TFLVWVNEEDHLR;VLTPELYAELR	1;1;1;1;1;1	6	10	0.231	18779;27234;27235;24434;24432;26395;26394;24955;24956;20270	-	Creatine kinase B-type OS=Homo sapiens OX=9606 GN=CKB PE=1 SV=1	359355	17112.1
119_1	sp|P21796|VDAC1_HUMAN	12.0484	NA	30753.6	EHINLGCDMDFDIAGPSIR;TDEFQLHTNVNDGTEFGGSIYQK;WNTDNTLGTEITVEDQLAR	1;1;1	3	4	0.2155	28194;29922;29920;28274	-	Voltage-dependent anion-selective channel protein 1 OS=Homo sapiens OX=9606 GN=VDAC1 PE=1 SV=2	435295	24183
52_2	sp|P63104|1433Z_HUMAN	8.03225	NA	27727.7	DNLTLWTSDTQGDEAEAGEGGEN;DSTLIMQLLR;GIVDQSQQAYQEAFEISK	1;0;1	2	2	0.2082	29184;18182;17743;27607	-	14-3-3 protein zeta/delta OS=Homo sapiens OX=9606 GN=YWHAZ PE=1 SV=1	2949.07	155.214
180_1	sp|Q8N129|CNPY4_HUMAN	2.82889	NA	28291.9	KQCETMLEEFEDIVGDWYFHHQEQPLQNFLCEGHVLPAAETACLQETWTGK	1	1	1	0.2056	32117	-	Protein canopy homolog 4 OS=Homo sapiens OX=9606 GN=CNPY4 PE=1 SV=1	0	0
183_1	sp|P09104|ENOG_HUMAN	6.84502	NA	47239	AAVPSGASTGIYEALELR;FGANAILGVSLAVCK;FTANVGIQIVGDDLTVTNPK;IVIGMDVAASEFYR;SGETEDTFIADLVVGLCTGQIK	0;0;1;1;0	2	3	0.2051	26038;23749;27909;24280;24278;29002;29001;29003	-	Gamma-enolase OS=Homo sapiens OX=9606 GN=ENO2 PE=1 SV=3	270599	10022.2
140_1	sp|Q16864|VATF_HUMAN	4.01613	NA	13362	LIAVIGDEDTVTGFLLGGIGELNK	1	1	2	0.2017	29327;29328	-	V-type proton ATPase subunit F OS=Homo sapiens OX=9606 GN=ATP6V1F PE=1 SV=2	0	0
259_1	sp|P81605|DCD_HUMAN	8.03225	NA	11276.8	DAVEDLESVGK;ENAGEDPGLAR	1;1	2	3	0.2	16997;16996;16091	-	Dermcidin OS=Homo sapiens OX=9606 GN=DCD PE=1 SV=2	416085	52010.6
284_1	sp|O43175|SERA_HUMAN	30.9513	NA	56614.4	AGTGVDNVDLEAATR;AWAGSPK;DLPLLLFR;FMGTELNGK;GGIVDEGALLR;GTIQVITQGTSLK;ILQDGGLQVVEK;QADVNLVNAK;TLGILGLGR;VTADVINAAEK	1;1;1;1;1;1;1;1;1;1	10	10	0.197	23368;4793;12101;12431;15263;21118;20179;14431;9726;16137	-	D-3-phosphoglycerate dehydrogenase OS=Homo sapiens OX=9606 GN=PHGDH PE=1 SV=4	2.48596e+06	103582
256_1	sp|P10809|CH60_HUMAN	23.4478	NA	61016.4	APGFGDNR;DMAIATGGAVFGEEGLTLNLEDVQPHDLGK;IQEIIEQLDVTTSEYEK;KPLVIIAEDVDGEALSTLVLNR;TVIIEQSWGSPK;VGGTSDVEVNEK;VGLQVVAVK	1;1;1;1;1;1;1	7	9	0.192	7763;31150;27593;27594;29051;29052;21099;18795;10133	-	60 kDa heat shock protein, mitochondrial OS=Homo sapiens OX=9606 GN=HSPD1 PE=1 SV=2	61591.1	1710.86
18_1	sp|P68104|EF1A1_HUMAN	26.9422	NA	50109.1	EHALLAYTLGVK;IGGIGTVPVGR;LPLQDVYK;MDSTEPPYSQK;QLIVGVNK;QTVAVGVIK;STTTGHLIYK;YAWVLDK;YYVTIIDAPGHR	1;1;1;1;1;1;1;1;1	9	14	0.1905	20460;20461;13160;11792;19872;8413;10190;10191;15835;15834;9567;22067;22066;22065	sp|Q5VTE0|EF1A3_HUMAN	Elongation factor 1-alpha 1 OS=Homo sapiens OX=9606 GN=EEF1A1 PE=1 SV=1	1.67467e+07	728119
168_1	sp|P49773|HINT1_HUMAN	4.01613	NA	13793.1	HISQISVAEDDDESLLGHLMIVGK	1	1	2	0.1905	29956;29955	-	Histidine triad nucleotide-binding protein 1 OS=Homo sapiens OX=9606 GN=HINT1 PE=1 SV=2	0	0
110_1	sp|P17987|TCPA_HUMAN	30.5325	NA	60305.6	AFHNEAQVNPER;EQLAIAEFAR;IHPTSVISGYR;LLEVEHPAAK;NADELVK;QAGVFEPTIVK;SSLGPVGLDK;TSASIILR;WIGLDLSNGKPR;YPVNSVNILK	1;1;1;1;1;1;1;1;1;1	10	11	0.1817	22202;22201;16642;18718;15445;6504;17726;11701;8653;21303;16613	-	T-complex protein 1 subunit alpha OS=Homo sapiens OX=9606 GN=TCP1 PE=1 SV=1	1.97872e+06	56534.9
74_1	sp|P32119|PRDX2_HUMAN	6.33208	NA	21878.2	LGCEVLGVSVDSQFTHLAWINTPR;QITVNDLPVGR	1;1	2	2	0.1768	30303;18321	-	Peroxiredoxin-2 OS=Homo sapiens OX=9606 GN=PRDX2 PE=1 SV=5	198727	18066.1
215_1	sp|P06702|S10A9_HUMAN	6.18432	NA	13233.5	DLQNFLK;LGHPDTLNQGEFK	1;1	2	2	0.1754	9109;22889	-	Protein S100-A9 OS=Homo sapiens OX=9606 GN=S100A9 PE=1 SV=1	39136.6	4892.07
12_6	sp|Q7Z794|K2C1B_HUMAN	19.6747	NA	61863.5	EQIMVLNNK;FASFIDKVR;FLEQQNQVLQTK;GEQALQDAWQK;LQAEISNVK;LQDLEEALQQSK;SKDEAEALYQTK;SMQDVVEDYK;YEDEINK;YQELQITAGR	1;0;0;1;1;1;1;1;0;1	7	7	0.1747	15396;14730;23164;23180;23163;23179;23161;19719;12552;22035;21727;18357;10055;17443	-	Keratin, type II cytoskeletal 1b OS=Homo sapiens OX=9606 GN=KRT77 PE=1 SV=3	1.43035e+06	42069.2
38_2	sp|P17844|DDX5_HUMAN	25.5315	NA	69104.7	APILIATDVASR;EANQAINPK;LMEEIMSEK;MLDMGFEPQIR;NFYQEHPDLAR;QVSDLISVLR;TAQEVETYR;TGTAYTFFTPNNIK;TIVFVETK;TTYLVLDEADR	0;1;1;0;1;1;1;1;1;1	8	8	0.1694	18647;12036;15522;20927;21871;16105;15165;24316;10767;20130	-	Probable ATP-dependent RNA helicase DDX5 OS=Homo sapiens OX=9606 GN=DDX5 PE=1 SV=1	426462	12184.6
209_1	sp|P05455|LA_HUMAN	22.5774	NA	46808.2	AELMEISEDK;DANNGNLQLR;FVETPGQK;GQVLNIQMR;IIEDQQESLNK;MAALEAK;SPSKPLPEVTDEYK	1;1;1;1;1;1;1	7	8	0.1691	17066;15676;9905;14066;20501;5152;24457;24456	-	Lupus La protein OS=Homo sapiens OX=9606 GN=SSB PE=1 SV=2	8.03123e+06	276939
12_5	sp|Q8N1N4|K2C78_HUMAN	29.6062	NA	56830.5	AEAEALYQTK;ATLENDFVVLK;DVDGVFLSK;IEIDPQFQVVR;QLEQLQGER;SLNSFGGCLEGSR;TLNNQFASFIDK;VQISQLHQEIQR	1;1;1;1;1;1;1;1	8	10	0.1673	15925;19167;11908;21082;15286;14750;21762;21985;23207;23206	-	Keratin, type II cytoskeletal 78 OS=Homo sapiens OX=9606 GN=KRT78 PE=1 SV=2	430811	12308.9
239_1	sp|P20042|IF2B_HUMAN	20.2111	NA	38364.4	DLEADEEDTR;FPDEDEILEK;IFDIDEAEEGVK;SPDTILQK;TGFQAVTGK;VFNIMR	1;1;1;1;1;1	6	6	0.1652	17803;18817;21424;9786;10019;6312	-	Eukaryotic translation initiation factor 2 subunit 2 OS=Homo sapiens OX=9606 GN=EIF2S2 PE=1 SV=2	945407	42973
53_1	sp|Q15645|PCH2_HUMAN	20.6412	NA	48520.5	AGTEPSDAIR;LSLLLNDISR;NVNSNLITWNR;NVQSVSIIDTELK;QQLLTLR;VVLLHGPPGTGK;WFSESGK	1;1;1;1;1;1;1	7	8	0.162	12921;16530;20743;22754;8926;17353;17354;7918	-	Pachytene checkpoint protein 2 homolog OS=Homo sapiens OX=9606 GN=TRIP13 PE=1 SV=2	269710	10788.4
229_1	sp|P05089|ARGI1_HUMAN	17.3894	NA	34713.3	DIVYIGLR;DVDPGEHYILK;GGVEEGPTVLR;TIGIIGAPFSK;YFSMTEVDR	1;1;1;1;1	5	5	0.1553	11089;19946;15635;15374;16625	-	Arginase-1 OS=Homo sapiens OX=9606 GN=ARG1 PE=1 SV=2	211936	12466.8
9_1	sp|P61204|ARF3_HUMAN	6.84502	NA	20587.7	DAVLLVFANK;HYFQNTQGLIFVVDSNDR	1;1	2	2	0.1547	14983;28176	sp|P84077|ARF1_HUMAN;sp|P84085|ARF5_HUMAN	ADP-ribosylation factor 3 OS=Homo sapiens OX=9606 GN=ARF3 PE=1 SV=2	14871.9	1239.32
206_1	sp|P07355|ANXA2_HUMAN	15.3743	NA	38579.8	DALNIETAIK;QDIAFAYQR;SYSPYDMLESIR;TNQELQEINR;TPAQYDASELK	1;1;1;1;1	5	5	0.1534	14904;15581;23176;19064;18555	-	Annexin A2 OS=Homo sapiens OX=9606 GN=ANXA2 PE=1 SV=2	206076	8586.49
130_1	sp|P07195|LDHB_HUMAN	2.51209	NA	36615.1	LGIHPSSCHGWILGEHGDSSVAVWSGVNVAGVSLQELNPEMGTDNDSENWK	1	1	1	0.1527	32066	-	L-lactate dehydrogenase B chain OS=Homo sapiens OX=9606 GN=LDHB PE=1 SV=2	0	0
263_1	sp|P41222|PTGDS_HUMAN	4.01613	NA	21015.3	SPHWGSTYSVSVVETDYDQYALLYSQGSK	1	1	1	0.1526	31313	-	Prostaglandin-H2 D-isomerase OS=Homo sapiens OX=9606 GN=PTGDS PE=1 SV=1	0	0
237_1	sp|P02511|CRYAB_HUMAN	4.01613	NA	20146.4	IPADVDPLTITSSLSSDGVLTVNGPR	1	1	1	0.1486	30013	-	Alpha-crystallin B chain OS=Homo sapiens OX=9606 GN=CRYAB PE=1 SV=2	74540.3	6776.39
291_1	sp|P0DP23|CALM1_HUMAN	2.97473	NA	16826.8	EADIDGDGQVNYEEFVQMMTAK	1	1	1	0.1477	29496	-	Calmodulin-1 OS=Homo sapiens OX=9606 GN=CALM1 PE=1 SV=1 >sp|P0DP24|CALM2_HUMAN Calmodulin-2 OS=Homo sapiens OX=9606 GN=CALM2 PE=1 SV=1 >sp|P0DP25|CALM3_HUMAN Calmodulin-3 OS=Homo sapiens OX=9606 GN=CALM3 PE=1 SV=1	0	0
171_1	sp|Q8IW75|SPA12_HUMAN	22.0645	NA	47145	EEDFFLEK;IFEEHGDLTK;LAFYNPGR;QGFNFR;QINDFISQK;SGIYQVGYDDK;TLSYIGVSK	1;1;1;1;1;1;1	7	8	0.1473	13991;17719;17721;10789;6019;15054;19056;11589	-	Serpin A12 OS=Homo sapiens OX=9606 GN=SERPINA12 PE=1 SV=1	1.09521e+06	37765.8
166_1	sp|Q15121|PEA15_HUMAN	4.01613	NA	15030.8	SEEITTGSAWFSFLESHNK	1	1	1	0.1462	28239	-	Astrocytic phosphoprotein PEA-15 OS=Homo sapiens OX=9606 GN=PEA15 PE=1 SV=2	0	0
78_1	sp|P50990|TCPQ_HUMAN	22.0064	NA	59582.5	AIADTGANVVVTGGK;EDGAISTIVLR;ETEGDVTSVK;FAEAFEAIPR;GSTDNLMDDIER;LATNAAVTVLR;TAEELMNFSK	1;1;1;1;1;1;1	7	7	0.1442	21563;17311;14212;16722;21439;16084;17190	-	T-complex protein 1 subunit theta OS=Homo sapiens OX=9606 GN=CCT8 PE=1 SV=4	2.40438e+06	60109.6
230_1	sp|P04075|ALDOA_HUMAN	8.03225	NA	39395.3	TVPPAVTGITFLSGGQSEEEASINLNAINK;YTPSGQAGAAASESLFVSNHAY	1;1	2	6	0.1429	31107;31104;28492;28485;28486;28484	-	Fructose-bisphosphate aldolase A OS=Homo sapiens OX=9606 GN=ALDOA PE=1 SV=2	106932	4649.2
3_1	sp|Q13404|UB2V1_HUMAN	2.68053	NA	16484.3	GVGDGTVSWGLEDDEDMTLTR	1	1	1	0.1429	28612	sp|Q15819|UB2V2_HUMAN	Ubiquitin-conjugating enzyme E2 variant 1 OS=Homo sapiens OX=9606 GN=UBE2V1 PE=1 SV=2	0	0
41_1	sp|P63096|GNAI1_HUMAN	12.0484	NA	40335.2	NVQFVFDAVTDVIIK;QLFVLAGAAEEGFMTAELAGVIK;TTGIVETHFTFK	1;1;1	3	6	0.1412	25290;25289;29049;29050;21689;21688	-	Guanine nucleotide-binding protein G(i) subunit alpha-1 OS=Homo sapiens OX=9606 GN=GNAI1 PE=1 SV=2	430096	25299.8
138_1	sp|P25311|ZA2G_HUMAN	13.0774	NA	34237.1	AGEVQEPELR;QVEGMEDWK;SSGAFWK;WEAEPVYVQR;YYYDGK	1;1;1;1;1	5	5	0.1409	16054;16306;6368;19770;6979	-	Zinc-alpha-2-glycoprotein OS=Homo sapiens OX=9606 GN=AZGP1 PE=1 SV=2	1.15704e+06	60896.7
10_3	sp|P08727|K1C19_HUMAN	2.82889	NA	44079.1	IVLQIDNAR;LAADDFR;LASYLDK;LASYLDKVR;LEQEIATYR;MSVEADINGLR;TDLEMQIEGLK	1;0;0;0;0;0;0	1	1	0.14	13580;6962;7021;14221;14220;15894;18500;18531;18530;18533;18501;18154;20081	-	Keratin, type I cytoskeletal 19 OS=Homo sapiens OX=9606 GN=KRT19 PE=1 SV=4	456651	13837.9
48_1	sp|Q99832|TCPH_HUMAN	20.9011	NA	59328.9	ATISNDGATILK;GGAEQFMEETER;LPIGDVATQYFADR;SLHDAIMIVR;TATQLAVNK;TFSYAGFEMQPK;TLVDIAK	1;1;1;1;1;1;1	7	8	0.14	18136;21759;24237;16819;16818;11011;22080;5840	-	T-complex protein 1 subunit eta OS=Homo sapiens OX=9606 GN=CCT7 PE=1 SV=2	60555.5	1730.16
12_4	sp|P08670|VIME_HUMAN	19.4537	NA	53619.1	ILLAELEQLK;LGDLYEEEMR;LLEGEESR;LLQDSVDFSLADAINTEFK;QVDQLTNDK;VELQELNDR	1;1;1;1;1;1	6	7	0.1395	17209;19302;10656;28055;28054;14108;15679	-	Vimentin OS=Homo sapiens OX=9606 GN=VIM PE=1 SV=4	71925	2179.55
213_1	sp|P62873|GBB1_HUMAN	6.84502	NA	37353	ADQELMTYSHDNIICGITSVSFSK;VSCLGVTDDGMAVATGSWDSFLK	1;1	2	3	0.1382	30338;29216;29217	-	Guanine nucleotide-binding protein G(I)/G(S)/G(T) subunit beta-1 OS=Homo sapiens OX=9606 GN=GNB1 PE=1 SV=3	0	0
267_1	sp|P61626|LYSC_HUMAN	4.87124	NA	16526.3	STDYGIFQINSR;WESGYNTR	1;1	2	2	0.1351	22020;12795	-	Lysozyme C OS=Homo sapiens OX=9606 GN=LYZ PE=1 SV=1	335262	30478.4
181_1	sp|P04040|CATA_HUMAN	20.5351	NA	59718.8	ADVLTTGAGNPVGDK;DLFNAIATGK;FNTANDDNVTQVR;FSTVAGESGSADTVR;LNVITVGPR;NLSVEDAAR	1;1;1;1;1;1	6	6	0.1347	22253;13798;23446;23295;11614;11744	-	Catalase OS=Homo sapiens OX=9606 GN=CAT PE=1 SV=3	406796	12712.4
62_2	sp|P11142|HSP7C_HUMAN	15.737	NA	70854.2	FEELNADLFR;GPAVGIDLGTTYSCVGVFQHGK;GVPQIEVTFDIDANGILNVSAVDK;NTTIPTK;TTPSYVAFTDTER;VEIIANDQGNR	1;1;1;0;1;1	5	5	0.1347	19287;28660;29625;6213;23349;18694	-	Heat shock cognate 71 kDa protein OS=Homo sapiens OX=9606 GN=HSPA8 PE=1 SV=1	179961	4863.8
269_1	sp|Q01469|FABP5_HUMAN	5.50942	NA	15154.6	ELGVGIALR;FEETTADGR	1;1	2	2	0.1333	10552;13146	-	Fatty acid-binding protein 5 OS=Homo sapiens OX=9606 GN=FABP5 PE=1 SV=3	71056.3	7105.63
12_2	sp|P14136|GFAP_HUMAN	10.7128	NA	49849.6	LALDIEIATYR;QLQSLTCDLESLR;TQYEAMASSNMHEAEEWYR;VDFSLAGALNAGFK	0;1;1;1	3	3	0.1319	19798;19797;24215;28930;22182	-	Glial fibrillary acidic protein OS=Homo sapiens OX=9606 GN=GFAP PE=1 SV=1	0	0
145_1	sp|P22695|QCR2_HUMAN	16.5151	NA	48412.9	AAYNQVK;GGLGLSGAK;GIEAVGGK;LTSSLTTK;MALIGLGVSHPVLK;QVAEQFLNMR	1;1;1;1;1;1	6	6	0.1236	6627;5837;5073;8334;22593;18852	-	Cytochrome b-c1 complex subunit 2, mitochondrial OS=Homo sapiens OX=9606 GN=UQCRC2 PE=1 SV=3	1.02733e+06	44666.7
243_1	sp|P01040|CYTA_HUMAN	4.01613	NA	10999.7	TQVVAGTNYYIK	1	1	1	0.1224	21301	-	Cystatin-A OS=Homo sapiens OX=9606 GN=CSTA PE=1 SV=1	0	0
125_1	sp|P01857|IGHG1_HUMAN	8.82409	NA	36083.2	EPQVYTLPPSR;GPSVFPLAPSSK;TTPPVLDSDGSFFLYSK	1;1;1	3	3	0.1212	19974;17664;26616	-	Immunoglobulin heavy constant gamma 1 OS=Homo sapiens OX=9606 GN=IGHG1 PE=1 SV=1	186261	12417.4
111_1	sp|Q09028|RBBP4_HUMAN	17.272	NA	47626.1	EAAFDDAVEER;GEFGGFGSVSGK;LNVWDLSK;TPSSDVLVFDYTK;VINEEYK	1;1;1;1;1	5	5	0.12	19221;16069;11758;23096;9564	-	Histone-binding protein RBBP4 OS=Homo sapiens OX=9606 GN=RBBP4 PE=1 SV=3	154586	10305.7
127_1	sp|P31944|CASPE_HUMAN	9.20416	NA	27662	FQQAIDSR;MAEAELVQEGK;TNPEIQSTLR	1;1;1	3	3	0.1198	11503;18152;16942	-	Caspase-14 OS=Homo sapiens OX=9606 GN=CASP14 PE=1 SV=2	384661	21370.1
87_1	sp|P14868|SYDC_HUMAN	19.1502	NA	57100	ADEVVWVR;AYIDSFR;FLEPTLR;GEEILSGAQR;IYVISLAEPR;TSTSQAVFR;VFSIGPVFR	1;1;1;1;1;1;1	7	7	0.1198	11722;8913;9061;14088;16986;12413;13052	-	Aspartate--tRNA ligase, cytoplasmic OS=Homo sapiens OX=9606 GN=DARS1 PE=1 SV=2	144489	3704.85
35_1	sp|P46439|GSTM5_HUMAN	8.24866	NA	25658.2	GLAHAIR;ITQSNAILR;PMTLGYWDIR	1;1;1	3	3	0.1193	5228;12909;19228	-	Glutathione S-transferase Mu 5 OS=Homo sapiens OX=9606 GN=GSTM5 PE=1 SV=3	170942	8996.94
16_1	sp|O60814|H2B1K_HUMAN	4.01613	NA	13881.6	AMGIMNSFVNDIFER	1	1	1	0.119	25771	sp|P58876|H2B1D_HUMAN;sp|Q5QNW6|H2B2F_HUMAN;sp|Q99877|H2B1N_HUMAN;sp|P06899|H2B1J_HUMAN;sp|P62807|H2B1C_HUMAN;sp|Q16778|H2B2E_HUMAN;sp|P57053|H2BFS_HUMAN;sp|P33778|H2B1B_HUMAN;sp|Q8N257|H2B3B_HUMAN;sp|Q99880|H2B1L_HUMAN;sp|Q93079|H2B1H_HUMAN;sp|Q99879|H2B1M_HUMAN;sp|P23527|H2B1O_HUMAN	Histone H2B type 1-K OS=Homo sapiens OX=9606 GN=H2BC12 PE=1 SV=3	0	0
159_1	sp|P09382|LEG1_HUMAN	4.01613	NA	14706.2	LNLEAINYMAADGDFK	1	1	1	0.1185	25853	-	Galectin-1 OS=Homo sapiens OX=9606 GN=LGALS1 PE=1 SV=2	0	0
144_1	sp|P31689|DNJA1_HUMAN	13.3229	NA	44839.5	ILEVHIDK;QISQAYEVLSDAK;TIVITSHPGQIVK;VNFPENGFLSPDK	1;1;1;1	4	5	0.1184	11560;22843;21926;21925;22994	-	DnaJ homolog subfamily A member 1 OS=Homo sapiens OX=9606 GN=DNAJA1 PE=1 SV=2	867088	39413.1
52_1	sp|Q04917|1433F_HUMAN	2.82889	NA	28201	DNLTLWTSDQQDEEAGEGN;DSTLIMQLLR	1;0	1	1	0.1179	28021;18182;17743	-	14-3-3 protein eta OS=Homo sapiens OX=9606 GN=YWHAH PE=1 SV=4	2228.22	123.79
288_1	sp|P30048|PRDX3_HUMAN	4.01613	NA	27675.2	ANEFHDVNCEVVAVSVDSHFSHLAWINTPR	1	1	1	0.1172	31523	-	Thioredoxin-dependent peroxide reductase, mitochondrial OS=Homo sapiens OX=9606 GN=PRDX3 PE=1 SV=3	0	0
160_1	sp|Q9Y277|VDAC3_HUMAN	8.03225	NA	30639.3	AADFQLHTHVNDGTEFGGSIYQK;LTLSALIDGK	1;1	2	2	0.1166	29709;13294	-	Voltage-dependent anion-selective channel protein 3 OS=Homo sapiens OX=9606 GN=VDAC3 PE=1 SV=1	193856	10769.8
30_1	sp|P04181|OAT_HUMAN	16.0848	NA	48504.2	ESIEIINK;GIYLWDVEGR;GLLNAIVIK;LPSDVVTAVR;TVQGPPTSDDIFER	1;1;1;1;1	5	5	0.1162	11010;18226;10884;14004;24204	-	Ornithine aminotransferase, mitochondrial OS=Homo sapiens OX=9606 GN=OAT PE=1 SV=1	180342	7514.25
245_1	sp|O75635|SPB7_HUMAN	13.0564	NA	42877.5	ADLSGIASGGR;LGAQDDSLSQIDK;VDFTNHLEDTR;WVENETHGK	1;1;1;1	4	5	0.1158	12598;21873;21129;21130;15257	-	Serpin B7 OS=Homo sapiens OX=9606 GN=SERPINB7 PE=1 SV=1	201575	8398.96
56_1	sp|P60201|MYPR_HUMAN	7.40533	NA	30057.1	GLSATVTGGQK;LIETYFSK;TSASIGSLCADAR	1;1;1	3	3	0.1155	12975;12529;20354	-	Myelin proteolipid protein OS=Homo sapiens OX=9606 GN=PLP1 PE=1 SV=2	106690	9699.05
12_3	sp|Q6KB66|K2C80_HUMAN	12.5028	NA	50493.8	LALDIEIATYR;LAQLEAALQQAK;SAEYGSSLQSSR;SQLEEQAAR;YEDEISK	0;1;1;1;1	4	4	0.1128	19798;19797;19909;19671;13306;9236	-	Keratin, type II cytoskeletal 80 OS=Homo sapiens OX=9606 GN=KRT80 PE=1 SV=2	195784	5758.37
24_1	sp|A0A075B6P5|KV228_HUMAN	2.39477	NA	12948.5	FSGSGSGTDFTLK	1	1	1	0.1083	20261	sp|A0A0A0MRZ7|KVD26_HUMAN;sp|A0A075B6S2|KVD29_HUMAN;sp|P06310|KV230_HUMAN;sp|A0A087WW87|KV240_HUMAN;sp|A2NJV5|KV229_HUMAN;sp|A0A075B6S6|KVD30_HUMAN	Immunoglobulin kappa variable 2-28 OS=Homo sapiens OX=9606 GN=IGKV2-28 PE=3 SV=1 >sp|P01615|KVD28_HUMAN Immunoglobulin kappa variable 2D-28 OS=Homo sapiens OX=9606 GN=IGKV2D-28 PE=1 SV=2	25084.3	8361.45
58_1	sp|Q9H853|TBA4B_HUMAN	4.01613	NA	27533.7	LISQIVSSITASLR;QIFHPEQLITGK	0;1	1	2	0.1079	23354;23353;22192;22191	-	Putative tubulin-like protein alpha-4B OS=Homo sapiens OX=9606 GN=TUBA4B PE=5 SV=2	1.17991e+06	98325.6
4_2	sp|P07196|NFL_HUMAN	6.84502	NA	61479.2	LSFTSVGSITSGYSQSSQVFGR;MALDIEIAAYR;SFPSYYTSHVQEEQIEVEETIEAAK	1;0;1	2	3	0.1068	28778;28777;19576;30863	-	Neurofilament light polypeptide OS=Homo sapiens OX=9606 GN=NEFL PE=1 SV=3	0	0
93_1	sp|Q9H9Y4|GPN2_HUMAN	2.44882	NA	34538.2	AGAAPTTAFGQAVIGPPGSGKTTYCLGMSEFLR	1	1	1	0.1065	31395	-	GPN-loop GTPase 2 OS=Homo sapiens OX=9606 GN=GPN2 PE=1 SV=2	0	0
238_1	sp|P18669|PGAM1_HUMAN	4.01613	NA	28785.8	HLEGLSEEAIMELNLPTGIPIVYELDK	1	1	1	0.1063	31060	-	Phosphoglycerate mutase 1 OS=Homo sapiens OX=9606 GN=PGAM1 PE=1 SV=2	0	0
270_1	sp|Q96P63|SPB12_HUMAN	12.3318	NA	46247.1	ADLTGISPSPNLYLSK;IGFIEEVK;TDYTLSIANR;TQTILFYGR	1;1;1;1	4	4	0.1062	25076;10721;16800;15218	-	Serpin B12 OS=Homo sapiens OX=9606 GN=SERPINB12 PE=1 SV=1	155300	7765
158_1	sp|Q02413|DSG1_HUMAN	31.3962	NA	113676	AEFHHSIMSQYK;EQYGQYALAVR;EQYNMLGGK;ESSNVVVTER;QEPSDSPMFIINR;TMNNFLDR;TYVVTGNMGSNDK;VGDFVATDLDTGRPSTTVR;YVMGNNPADLLAVDSR	1;1;1;1;1;1;1;1;1	9	13	0.1058	23445;20158;13955;15806;23920;23888;24084;12740;22031;21804;27454;27455;25463	-	Desmoglein-1 OS=Homo sapiens OX=9606 GN=DSG1 PE=1 SV=2	557114	14285
231_1	sp|P17600|SYN1_HUMAN	12.0484	NA	74065.6	LWVDTCSEIFGGLDICAVEALHGK;QTTAAAAATFSEQVGGGSGGAGR;VEQAEFSDLNLVAHANGGFSVDMEVLR	1;1;1	3	5	0.105	30268;27678;27677;30928;30931	-	Synapsin-1 OS=Homo sapiens OX=9606 GN=SYN1 PE=1 SV=3	49344.4	1591.75
142_1	sp|P36542|ATPG_HUMAN	4.01613	NA	32975.3	KPPTFGDASVIALELLNSGYEFDEGSIIFNK	1	1	1	0.104	31474	-	ATP synthase subunit gamma, mitochondrial OS=Homo sapiens OX=9606 GN=ATP5F1C PE=1 SV=1	0	0
90_1	sp|P14618|KPYM_HUMAN	12.0484	NA	57900	AEGSDVANAVLDGADCIMLSGETAK;IYVDDGLISLQVK;RFDEILEASDGIMVAR	1;1;1	3	4	0.1017	29524;22986;26164;26165	-	Pyruvate kinase PKM OS=Homo sapiens OX=9606 GN=PKM PE=1 SV=4	14831.7	411.992
295_1	sp|O75223|GGCT_HUMAN	5.34099	NA	20994.3	LDFGNSQGK;VSEEIEDIIK	1;1	2	2	0.1011	11527;17345	-	Gamma-glutamylcyclotransferase OS=Homo sapiens OX=9606 GN=GGCT PE=1 SV=1	0	0
201_1	sp|P14923|PLAK_HUMAN	23.3639	NA	81692.7	ALMGSPQLVAAVVR;ATIGLIR;HVAAGTQQPYTDGVR;LLNDEDPVVVTK;LVQLLVK;NLSDVATK;TMQNTSDLDTAR	1;1;1;1;1;1;1	7	9	0.1007	22493;5407;24543;24544;21042;7107;8240;21230;21490	-	Junction plakoglobin OS=Homo sapiens OX=9606 GN=JUP PE=1 SV=3	341788	7767.9
129_1	sp|Q9Y285|SYFA_HUMAN	16.5189	NA	57527.5	DQHDTFFLR;GSAFSTSISK;LDAEPRPPPTQEAA;VVDSMEDEVQR;YGINNIR	1;1;1;1;1	5	7	0.1004	17435;17434;12035;23401;20312;20607;8300	-	Phenylalanine--tRNA ligase alpha subunit OS=Homo sapiens OX=9606 GN=FARSA PE=1 SV=3	1.74268e+06	67026
157_1	sp|Q2VIR3|IF2GL_HUMAN	12.8758	NA	51196.2	AISGVHTVR;GVTIKPTVDDD;LTPLSHEVISR;QATINIGTIGHVAHGK	1;1;1;1	4	5	0.0996	10851;16963;19240;19239;24693	sp|P41091|IF2G_HUMAN	Eukaryotic translation initiation factor 2 subunit 3B OS=Homo sapiens OX=9606 GN=EIF2S3B PE=2 SV=2	0	0
4_1	sp|Q16352|AINX_HUMAN	4.01613	NA	55357.4	MALDIEIAAYR;QVHDEEVAELLATLQASSQAAAEVDVTVAKPDLTSALR	0;1	1	3	0.0982	19576;31685;31686;31694	-	Alpha-internexin OS=Homo sapiens OX=9606 GN=INA PE=1 SV=2	0	0
247_1	sp|Q53H12|AGK_HUMAN	11.1446	NA	47107.4	GETVPLDVLQIK;TDEATFSK;VQHITDATLAIVK;YWYLGPLK	1;1;1;1	4	4	0.0972	20411;9665;22152;13527	-	Acylglycerol kinase, mitochondrial OS=Homo sapiens OX=9606 GN=AGK PE=1 SV=2	1.27681e+06	58037
28_1	sp|P62805|H4_HUMAN	2.82889	NA	11360.4	DAVTYTEHAK	1	1	1	0.0971	16235	-	Histone H4 OS=Homo sapiens OX=9606 GN=H4C1 PE=1 SV=2	33994	5665.67
289_1	sp|P26641|EF1G_HUMAN	13.2203	NA	50087.1	ALIAAQYSGAQVR;LDPGSEETQTLVR;MAQFDAK;STFVLDEFK	1;1;1;1	4	4	0.0961	21153;22738;7048;14816	-	Elongation factor 1-gamma OS=Homo sapiens OX=9606 GN=EEF1G PE=1 SV=3	378182	14006.7
271_1	sp|P09936|UCHL1_HUMAN	2.35914	NA	24808.5	VNFHFILFNNVDGHLYELDGR	1	1	2	0.0942	29637;29638	-	Ubiquitin carboxyl-terminal hydrolase isozyme L1 OS=Homo sapiens OX=9606 GN=UCHL1 PE=1 SV=2	0	0
294_1	sp|A0A0J9YX35|HV64D_HUMAN	2.68053	NA	12814.3	NTLYLQMSSLR	1	1	1	0.094	20669	-	Immunoglobulin heavy variable 3-64D OS=Homo sapiens OX=9606 GN=IGHV3-64D PE=3 SV=1	53990.6	8998.44
59_3	sp|P13637|AT1A3_HUMAN	8.03225	NA	111677	ADIGVAMGIAGSDVSK;DFTSEQIDEILQNHTEIVFAR;GVGIISEGNETVEDIAAR;MQVNAEEVVVGDLVEIK;QAADMILLDDNFASIVTGVEEGR	0;1;0;1;0	2	3	0.0938	23391;29573;26219;26583;26582;29397;29398	-	Sodium/potassium-transporting ATPase subunit alpha-3 OS=Homo sapiens OX=9606 GN=ATP1A3 PE=1 SV=3	0	0
60_2	sp|P01876|IGHA1_HUMAN	5.65526	NA	37630.6	DASGVTFTWTPSSGK;SAVQGPPER;TPLTATLSK	1;0;1	2	2	0.0935	23997;10870;10633	-	Immunoglobulin heavy constant alpha 1 OS=Homo sapiens OX=9606 GN=IGHA1 PE=1 SV=2	2188.2	145.88
255_1	sp|P49411|EFTU_HUMAN	17.4436	NA	49510.2	AEAGDNLGALVR;EHLLLAR;KYEEIDNAPEER;TVVTGIEMFHK;YEEIDNAPEER	1;1;1;1;1	5	7	0.0929	17660;8356;23419;19479;19478;19795;21421	-	Elongation factor Tu, mitochondrial OS=Homo sapiens OX=9606 GN=TUFM PE=1 SV=2	70521.6	2203.8
23_1	sp|P30837|AL1B1_HUMAN	14.2007	NA	57170.2	LAPALATGNTVVMK;LGSPWR;VLGYIQLGQK;VTLELGGK;YGLAAAVFTR	1;1;1;1;1	5	5	0.0928	21810;4773;15792;7239;14335	-	Aldehyde dehydrogenase X, mitochondrial OS=Homo sapiens OX=9606 GN=ALDH1B1 PE=1 SV=3	25704.7	1028.19
134_1	sp|P62820|RAB1A_HUMAN	4.01613	NA	22663.4	FADDTYTESYISTIGVDFK	1	1	1	0.0927	28247	sp|Q9H0U4|RAB1B_HUMAN	Ras-related protein Rab-1A OS=Homo sapiens OX=9606 GN=RAB1A PE=1 SV=3	0	0
32_1	sp|P16402|H13_HUMAN	6.84502	NA	22336.3	ALAAAGYDVEK;SGVSLAALK	1;1	2	2	0.0905	15477;8156	sp|P10412|H14_HUMAN;sp|P16403|H12_HUMAN	Histone H1.3 OS=Homo sapiens OX=9606 GN=H1-3 PE=1 SV=2	79472.7	6113.28
265_1	sp|P09417|DHPR_HUMAN	4.01613	NA	25773	NWWVASVDVVENEEASASIIVK	1	1	3	0.0902	29334;29333;29335	-	Dihydropteridine reductase OS=Homo sapiens OX=9606 GN=QDPR PE=1 SV=2	166794	9811.44
228_1	sp|P04179|SODM_HUMAN	4.01613	NA	24734.6	LTAASVGVQGSGWGWLGFNK	1	1	1	0.0901	27581	-	Superoxide dismutase [Mn], mitochondrial OS=Homo sapiens OX=9606 GN=SOD2 PE=1 SV=3	0	0
1_1	sp|P48643|TCPE_HUMAN	15.3317	NA	59632.8	FSELTAEK;IADGYEQAAR;LDVTSVEDYK;QQHVIETLIGK;VAIEHLDK	1;1;1;1;1	5	5	0.0869	10435;15086;17159;19579;10447	-	T-complex protein 1 subunit epsilon OS=Homo sapiens OX=9606 GN=CCT5 PE=1 SV=1	44107.2	1160.72
194_1	sp|P23528|COF1_HUMAN	2.51209	NA	18490.7	LGGSAVISLEGKPL	1	1	1	0.0843	21023	-	Cofilin-1 OS=Homo sapiens OX=9606 GN=CFL1 PE=1 SV=3	13718.3	1143.19
58_2	sp|A6NHL2|TBAL3_HUMAN	4.01613	NA	49876.7	EDAANNYAR;FDLMYAK;LDHKFDLMYAK;SFGGGTGSGFTSLLMER	0;0;0;1	1	1	0.083	13117;13084;9375;21686;25260	-	Tubulin alpha chain-like 3 OS=Homo sapiens OX=9606 GN=TUBAL3 PE=1 SV=2	0	0
83_1	sp|Q16836|HCDH_HUMAN	2.97473	NA	34271.9	FAAEHTIFASNTSSLQITSIANATTR	1	1	1	0.0828	30453	-	Hydroxyacyl-coenzyme A dehydrogenase, mitochondrial OS=Homo sapiens OX=9606 GN=HADH PE=1 SV=3	0	0
250_1	sp|P09972|ALDOC_HUMAN	4.01613	NA	39431.2	TVPPAVPGVTFLSGGQSEEEASFNLNAINR	1	1	1	0.0824	31157	-	Fructose-bisphosphate aldolase C OS=Homo sapiens OX=9606 GN=ALDOC PE=1 SV=2	29940.1	1301.74
248_1	sp|P17032|ZN37A_HUMAN	2.35914	NA	65375.6	TCDMSFFITHQQTHPRENHYGNECGENIFEESILLEHQSVYPFSQK	1	1	1	0.082	32087	-	Zinc finger protein 37A OS=Homo sapiens OX=9606 GN=ZNF37A PE=2 SV=3	0	0
45_1	sp|P06732|KCRM_HUMAN	8.03225	NA	43073.9	LGSSEVEQVQLVVDGVK;LSVEALNSLTGEFK	1;1	2	2	0.0814	25861;23613	-	Creatine kinase M-type OS=Homo sapiens OX=9606 GN=CKM PE=1 SV=2	21214.5	848.58
99_1	sp|P49368|TCPG_HUMAN	12.9391	NA	60495.3	ALDDMISTLK;AVAQALEVIPR;TAVETAVLLLR;TLIQNCGASTIR	1;1;1;1	4	5	0.0807	15442;17128;17127;17642;20852	-	T-complex protein 1 subunit gamma OS=Homo sapiens OX=9606 GN=CCT3 PE=1 SV=4	67982.2	1837.36
186_1	sp|P61978|HNRPK_HUMAN	12.0484	NA	50944.4	IDEPLEGSEDR;NTDEMVELR;TDYNASVSVPDSSGPER	1;1;1	3	3	0.0799	19423;15430;25829	-	Heterogeneous nuclear ribonucleoprotein K OS=Homo sapiens OX=9606 GN=HNRNPK PE=1 SV=1	504644	18690.5
62_1	sp|P38646|GRP75_HUMAN	10.8611	NA	73634.8	NTTIPTK;SQVFSTAADGQTQVEIK;VIAVYDLGGGTFDISILEIQK;VLENAEGAR	0;1;1;1	3	4	0.0795	6213;26078;28596;28597;11348	-	Stress-70 protein, mitochondrial OS=Homo sapiens OX=9606 GN=HSPA9 PE=1 SV=2	0	0
88_1	sp|P42167|LAP2B_HUMAN	9.20875	NA	50639.5	EPTPVLGSGAAAAGR;YGVNPGPIVGTTR;YVPLADVK	1;1;1	3	3	0.0793	21250;20745;9870	-	Lamina-associated polypeptide 2, isoforms beta/gamma OS=Homo sapiens OX=9606 GN=TMPO PE=1 SV=2	132364	5294.58
94_1	sp|Q8NC51|PAIRB_HUMAN	9.52555	NA	44938.5	EETQPPVALK;GGSGSHNWGTVK;SSFSHYSGLK	1;1;1	3	3	0.0784	15584;17658;15609	-	Plasminogen activator inhibitor 1 RNA-binding protein OS=Homo sapiens OX=9606 GN=SERBP1 PE=1 SV=2	152038	6610.33
219_1	sp|P21579|SYT1_HUMAN	6.99086	NA	47542.8	RPIAQWHTLQVEEEVDAMLAVK;TLVMAVYDFDR	1;1	2	3	0.0782	29799;29800;20730	-	Synaptotagmin-1 OS=Homo sapiens OX=9606 GN=SYT1 PE=1 SV=1	39839.9	1732.17
105_1	sp|P45880|VDAC2_HUMAN	4.01613	NA	31546.5	TGDFQLHTNVNDGTEFGGSIYQK	1	1	2	0.0782	29689;29690	-	Voltage-dependent anion-selective channel protein 2 OS=Homo sapiens OX=9606 GN=VDAC2 PE=1 SV=2	0	0
156_1	sp|P50991|TCPD_HUMAN	11.9203	NA	57887.8	AYILNLVK;ETLLNSATTSLNSK;TVTIVVR;VIDPATATSVDLR	1;1;1;1	4	4	0.0779	10697;23204;6492;21326	-	T-complex protein 1 subunit delta OS=Homo sapiens OX=9606 GN=CCT4 PE=1 SV=4	10054.3	271.738
17_1	sp|P47985|UCRI_HUMAN	4.01613	NA	29649.4	NAVTQFVSSMSASADVLALAK	1	1	1	0.0766	27944	sp|P0C7P4|UCRIL_HUMAN	Cytochrome b-c1 complex subunit Rieske, mitochondrial OS=Homo sapiens OX=9606 GN=UQCRFS1 PE=1 SV=2	2782.53	173.908
61_1	sp|P61266|STX1B_HUMAN	4.01613	NA	33223.8	ELHDMFVDMAMLVESQGEMIDR	1	1	2	0.0764	29908;29907	-	Syntaxin-1B OS=Homo sapiens OX=9606 GN=STX1B PE=1 SV=1	0	0
96_1	sp|Q15233|NONO_HUMAN	11.7519	NA	54197.3	AVVIVDDR;MEELHNQEVQK;TLAEIAK;VELDNMPLR	1;1;1;1	4	5	0.0743	9363;21787;21788;5465;14872	-	Non-POU domain-containing octamer-binding protein OS=Homo sapiens OX=9606 GN=NONO PE=1 SV=4	1.34038e+06	53615.1
185_1	sp|P05141|ADT2_HUMAN	4.01613	NA	32831.2	DFLAGGVAAAISK;EQGVLSFWR	1;0	1	1	0.0738	18486;15855	-	ADP/ATP translocase 2 OS=Homo sapiens OX=9606 GN=SLC25A5 PE=1 SV=7	19956.9	997.847
185_2	sp|P12236|ADT3_HUMAN	4.01613	NA	32845.2	DFLAGGIAAAISK;EQGVLSFWR	1;0	1	1	0.0738	18804;15855	-	ADP/ATP translocase 3 OS=Homo sapiens OX=9606 GN=SLC25A6 PE=1 SV=4	0	0
170_1	sp|P35232|PHB_HUMAN	4.01613	NA	29785.9	AATFGLILDDVSLTHLTFGK	1	1	1	0.0735	28009	-	Prohibitin OS=Homo sapiens OX=9606 GN=PHB PE=1 SV=1	8106.83	450.379
59_2	sp|P05023|AT1A1_HUMAN	4.01613	NA	112824	ADIGVAMGIAGSDVSK;GVGIISEGNETVEDIAAR;MSINAEEVVVGDLVEVK;QAADMILLDDNFASIVTGVEEGR	0;0;1;0	1	1	0.0723	23391;26219;26231;29397;29398	-	Sodium/potassium-transporting ATPase subunit alpha-1 OS=Homo sapiens OX=9606 GN=ATP1A1 PE=1 SV=1	0	0
69_1	sp|P19338|NUCL_HUMAN	20.0806	NA	76568.4	EAMEDGEIDGNK;EVFEDAAEIR;GLSEDTTEETLK;QGTEIDGR;TGISDVFAK	1;1;1;1;1	5	5	0.0718	20329;17437;20609;9055;10790	-	Nucleolin OS=Homo sapiens OX=9606 GN=NCL PE=1 SV=3	367135	7981.2
147_1	sp|Q9Y3I0|RTCB_HUMAN	10.4473	NA	55174.9	EGYAWAEDK;LADMGIAIR;TLLVHR;TNLDESDVQPVK	1;1;1;1	4	4	0.0713	14321;11378;5250;21097	-	RNA-splicing ligase RtcB homolog OS=Homo sapiens OX=9606 GN=RTCB PE=1 SV=1	287947	9929.2
60_1	sp|P01877|IGHA2_HUMAN	2.56637	NA	36568	DASGATFTWTPSSGK;SAVQGPPER	1;0	1	1	0.0706	23653;10870	-	Immunoglobulin heavy constant alpha 2 OS=Homo sapiens OX=9606 GN=IGHA2 PE=1 SV=4	0	0
224_1	sp|O75306|NDUS2_HUMAN	6.37527	NA	52511.7	GHMLADVVAIIGTQDIVFGEVDR;GSGIQWDLR	1;1	2	2	0.0691	29373;13307	-	NADH dehydrogenase [ubiquinone] iron-sulfur protein 2, mitochondrial OS=Homo sapiens OX=9606 GN=NDUFS2 PE=1 SV=2	136186	5043.94
95_2	sp|P48735|IDHP_HUMAN	5.65778	NA	50876.9	NILGGTVFR;TIEAEAAHGTVTR;YFDLGLPNR	0;1;1	2	2	0.0686	11837;21280;15121	-	Isocitrate dehydrogenase [NADP], mitochondrial OS=Homo sapiens OX=9606 GN=IDH2 PE=1 SV=2	0	0
115_1	sp|P21281|VATB2_HUMAN	6.69665	NA	56464.9	AVVGEEALTSDDLLYLEFLQK;TVFETLDIGWQLLR	1;1	2	2	0.0685	29004;25184	-	V-type proton ATPase subunit B, brain isoform OS=Homo sapiens OX=9606 GN=ATP6V1B2 PE=1 SV=3	0	0
251_1	sp|P39656|OST48_HUMAN	9.67391	NA	50769	SSLNPILFR;TADDPSLSLIK;TLVLLDNLNVR	1;1;1	3	3	0.068	13723;16966;19650	-	Dolichyl-diphosphooligosaccharide--protein glycosyltransferase 48 kDa subunit OS=Homo sapiens OX=9606 GN=DDOST PE=1 SV=4	28867.3	1202.8
36_1	sp|Q6P1J9|CDC73_HUMAN	12.1227	NA	60539.1	AADEVLAEAK;TNYVVWGTGK;TTILQSTGK;VVDQPLK	1;1;1;1	4	4	0.0678	12924;15951;11088;6746	-	Parafibromin OS=Homo sapiens OX=9606 GN=CDC73 PE=1 SV=1	137181	3919.47
10_1	sp|Q15323|K1H1_HUMAN	6.69665	NA	47207.1	LAADDFR;QVVSSSEQLQSYQAEIIELR;QVVSSSEQLQSYQAEIIELRR	0;1;1	2	3	0.0673	6962;28812;28811;29393	sp|Q14525|KT33B_HUMAN	Keratin, type I cuticular Ha1 OS=Homo sapiens OX=9606 GN=KRT31 PE=1 SV=3	126829	4878.06
66_1	sp|Q16555|DPYL2_HUMAN	8.03225	NA	62254.6	IAVGSDADLVIWDPDSVK;IVNDDQSFYADIYMEDGLIK	1;1	2	3	0.0664	26808;28986;28987	-	Dihydropyrimidinase-related protein 2 OS=Homo sapiens OX=9606 GN=DPYSL2 PE=1 SV=1	0	0
27_1	sp|P07339|CATD_HUMAN	9.67391	NA	44523.6	FDGILGMAYPR;QVFGEATK;VGFAEAAR	1;1;1	3	3	0.0655	18944;9153;7370	-	Cathepsin D OS=Homo sapiens OX=9606 GN=CTSD PE=1 SV=1	211081	10051.5
212_1	sp|P31323|KAP3_HUMAN	4.01613	NA	46272.9	VYNDGEQIIAQGDSADSFFIVESGEVK	1	1	1	0.0646	30868	-	cAMP-dependent protein kinase type II-beta regulatory subunit OS=Homo sapiens OX=9606 GN=PRKAR2B PE=1 SV=3	0	0
98_1	sp|P29508|SPB3_HUMAN	7.72213	NA	44536.5	GLVLSGVLHK;LLTEFNK;VEESYDLK	1;1;1	3	3	0.0641	13076;8721;11970	-	Serpin B3 OS=Homo sapiens OX=9606 GN=SERPINB3 PE=1 SV=2	334501	14543.5
191_1	sp|Q14257|RCN2_HUMAN	6.84502	NA	36853.6	FVNDYDKDNDGR;QQFVEYDK	1;1	2	3	0.0631	22907;22906;13992	-	Reticulocalbin-2 OS=Homo sapiens OX=9606 GN=RCN2 PE=1 SV=1	0	0
43_1	sp|Q9UQM7|KCC2A_HUMAN	4.01613	NA	54053.5	LHDSISEEGHHYLIFDLVTGGELFEDIVAR	1	1	3	0.0628	31499;31497;31498	-	Calcium/calmodulin-dependent protein kinase type II subunit alpha OS=Homo sapiens OX=9606 GN=CAMK2A PE=1 SV=2	39809.9	1531.15
218_1	sp|P62760|VISL1_HUMAN	4.01613	NA	22128	VEMLEIIEAIYK	1	1	1	0.0628	22827	-	Visinin-like protein 1 OS=Homo sapiens OX=9606 GN=VSNL1 PE=1 SV=2	0	0
46_1	sp|P31025|LCN1_HUMAN	2.06434	NA	19237.8	GLSTESILIPR	1	1	1	0.0625	17637	sp|Q5VSP4|LC1L1_HUMAN	Lipocalin-1 OS=Homo sapiens OX=9606 GN=LCN1 PE=1 SV=1	12953.3	1295.33
47_1	sp|P02675|FIBB_HUMAN	8.80566	NA	55892.3	DNDGWLTSDPR;EDGGGWWYNR;QDGSVDFGR	1;1;1	3	3	0.0611	19745;18934;11918	-	Fibrinogen beta chain OS=Homo sapiens OX=9606 GN=FGB PE=1 SV=2	97203	3135.58
15_1	sp|P31930|QCR1_HUMAN	8.03225	NA	52612.4	IPLAEWESR;MVLAAAGGVEHQQLLDLAQK	1;1	2	2	0.0604	15289;27854	-	Cytochrome b-c1 complex subunit 1, mitochondrial OS=Homo sapiens OX=9606 GN=UQCRC1 PE=1 SV=3	65594	2623.76
266_1	sp|Q9H115|SNAB_HUMAN	2.97473	NA	33535.5	HHITIAEIYETELVDIEK	1	1	1	0.0604	28174	-	Beta-soluble NSF attachment protein OS=Homo sapiens OX=9606 GN=NAPB PE=1 SV=2	12738	578.999
20_1	sp|Q12765|SCRN1_HUMAN	2.82889	NA	46352.5	ASGVCIDSEFFLTTASGVSVLPQNR	1	1	1	0.0604	30134	-	Secernin-1 OS=Homo sapiens OX=9606 GN=SCRN1 PE=1 SV=2	0	0
42_1	sp|Q9H361|PABP3_HUMAN	13.1616	NA	69986.7	EAELGAR;FSPAGPILSIR;NFGEDMDDER;NLDDGIDDER	1;1;1;1	4	4	0.0602	5450;16912;18658;16993	sp|P11940|PABP1_HUMAN	Polyadenylate-binding protein 3 OS=Homo sapiens OX=9606 GN=PABPC3 PE=1 SV=2	21268.2	483.368
82_1	sp|P01768|HV330_HUMAN	2.51209	NA	12938.4	YYADSVK	1	1	1	0.0598	8141	sp|P0DP02|HVC33_HUMAN;sp|P01772|HV333_HUMAN	Immunoglobulin heavy variable 3-30 OS=Homo sapiens OX=9606 GN=IGHV3-30 PE=1 SV=2 >sp|P0DP03|HVC05_HUMAN Immunoglobulin heavy variable 3-30-5 OS=Homo sapiens OX=9606 GN=IGHV3-30-5 PE=3 SV=1	340712	48673.2
103_1	sp|P47755|CAZA2_HUMAN	4.01613	NA	32928.6	IQVHYYEDGNVQLVSHK	1	1	1	0.0594	27546	sp|P52907|CAZA1_HUMAN	F-actin-capping protein subunit alpha-2 OS=Homo sapiens OX=9606 GN=CAPZA2 PE=1 SV=3	43304.3	2886.95
264_1	sp|Q8N684|CPSF7_HUMAN	8.31572	NA	52018.3	HDDYFQER;LLELLPGK;SYSVGASGSSSR	1;1;1	3	3	0.0594	15512;9227;16544	-	Cleavage and polyadenylation specificity factor subunit 7 OS=Homo sapiens OX=9606 GN=CPSF7 PE=1 SV=1	8327.27	346.97
285_1	sp|O94811|TPPP_HUMAN	2.10767	NA	23679.2	NVTVTDVDIVFSK	1	1	1	0.0594	22620	-	Tubulin polymerization-promoting protein OS=Homo sapiens OX=9606 GN=TPPP PE=1 SV=1	0	0
236_1	sp|Q08188|TGM3_HUMAN	11.7383	NA	76583.6	FSSQELILR;ISYAQYEK;ITWLYDNTTGK;VITNFNSAHDTDR	1;1;1;1	4	5	0.0592	15061;12544;20406;23379;23378	-	Protein-glutamine gamma-glutamyltransferase E OS=Homo sapiens OX=9606 GN=TGM3 PE=1 SV=4	363286	8448.52
77_1	sp|P07900|HS90A_HUMAN	9.67391	NA	84606.7	APFDLFENR;HNDDEQYAWESSAGGSFTVR;YYTSASGDEMVSLK	1;1;1	3	4	0.0587	15498;28624;28623;24092	-	Heat shock protein HSP 90-alpha OS=Homo sapiens OX=9606 GN=HSP90AA1 PE=1 SV=5	93950.1	2408.98
234_1	sp|P11172|UMPS_HUMAN	9.20875	NA	52188.6	FGDFVLK;GLQEVGLPLHR;VTDAIVLLDR	1;1;1	3	3	0.0583	7488;18468;15657	-	Uridine 5'-monophosphate synthase OS=Homo sapiens OX=9606 GN=UMPS PE=1 SV=1	0	0
282_1	sp|P13805|TNNT1_HUMAN	4.01613	NA	32927.9	DLLELQTLIDVHFEQR	1	1	1	0.0576	27264	-	Troponin T, slow skeletal muscle OS=Homo sapiens OX=9606 GN=TNNT1 PE=1 SV=4	0	0
64_1	sp|P07954|FUMH_HUMAN	4.01613	NA	54602.2	LNDHFPLVVWQTGSGTQTNMNVNEVISNR	1	1	1	0.0569	31322	-	Fumarate hydratase, mitochondrial OS=Homo sapiens OX=9606 GN=FH PE=1 SV=3	0	0
59_1	sp|P50993|AT1A2_HUMAN	4.01613	NA	112193	GVGIISEGNETVEDIAAR;MQINAEEVVVGDLVEVK;QAADMILLDDNFASIVTGVEEGR	0;1;0	1	1	0.0569	26219;26587;29397;29398	-	Sodium/potassium-transporting ATPase subunit alpha-2 OS=Homo sapiens OX=9606 GN=ATP1A2 PE=1 SV=1	0	0
10_2	sp|Q7Z3Y8|K1C27_HUMAN	2.51209	NA	49791.5	DAEAWFNEK;NHEEEMK;RDAEAWFNEK;VTMQNLNDR	0;0;1;0	1	1	0.0566	15517;15515;15513;15514;10233;10644;19567;15024;15461;15462;15431;15433;15023;15025	-	Keratin, type I cytoskeletal 27 OS=Homo sapiens OX=9606 GN=KRT27 PE=1 SV=2	53075.8	2041.38
39_1	sp|P78371|TCPB_HUMAN	6.84502	NA	57452.1	AAHSEGNTTAGLDMR;QVLLSAAEAAEVILR	1;1	2	2	0.0561	23866;24386	-	T-complex protein 1 subunit beta OS=Homo sapiens OX=9606 GN=CCT2 PE=1 SV=4	0	0
175_1	sp|P50914|RL14_HUMAN	4.01613	NA	23417	LVAIVDVIDQNR	1	1	1	0.0558	21271	-	60S ribosomal protein L14 OS=Homo sapiens OX=9606 GN=RPL14 PE=1 SV=4	0	0
109_1	sp|P13591|NCAM1_HUMAN	8.03225	NA	94515.1	ISVVWNDDSSSTLTIYNANIDDAGIYK;SLDWNAEYEVYVVAENQQGK	1;1	2	4	0.0548	30982;28952;28953;28955	-	Neural cell adhesion molecule 1 OS=Homo sapiens OX=9606 GN=NCAM1 PE=1 SV=3	9348.21	228.005
80_1	sp|P26599|PTBP1_HUMAN	10.3914	NA	57185.6	DYGNSPLHR;GQPIYIQFSNHK;HQNVQLPR	1;1;1	3	4	0.0546	14056;22541;22542;12242	-	Polypyrimidine tract-binding protein 1 OS=Homo sapiens OX=9606 GN=PTBP1 PE=1 SV=1	290017	13182.6
124_1	sp|P09543|CN37_HUMAN	8.03225	NA	47548.7	ERLEQLFEMADQYQYQVVLVEPK;LEQLFEMADQYQYQVVLVEPK	1;1	2	5	0.0546	30724;29824;29831;29825;29883	-	2',3'-cyclic-nucleotide 3'-phosphodiesterase OS=Homo sapiens OX=9606 GN=CNP PE=1 SV=2	181945	5685.78
204_1	sp|Q6UWP8|SBSN_HUMAN	8.03225	NA	60504.6	ALDGINSGITHAGR;FGQGVDNAAGQAGNEAGR	1;1	2	2	0.0542	21713;25373	-	Suprabasin OS=Homo sapiens OX=9606 GN=SBSN PE=1 SV=2	69182.7	2161.96
128_1	sp|P28331|NDUS1_HUMAN	6.84502	NA	79416.5	DVAAIAGGLVDAEALVALK;KTESIDVMDAVGSNIVVSTR	1;1	2	2	0.0536	25949;28019	-	NADH-ubiquinone oxidoreductase 75 kDa subunit, mitochondrial OS=Homo sapiens OX=9606 GN=NDUFS1 PE=1 SV=3	0	0
95_1	sp|O75874|IDHC_HUMAN	4.01613	NA	46629.5	NILGGTVFR;TVEAEAAHGTVTR	0;1	1	1	0.0531	11837;21037	-	Isocitrate dehydrogenase [NADP] cytoplasmic OS=Homo sapiens OX=9606 GN=IDH1 PE=1 SV=2	0	0
2_1	sp|P48444|COPD_HUMAN	5.80363	NA	57174.1	ALKLGAK;ENVNLAQIR;VTQVDGNSPVR	0;1;1	2	2	0.0528	4474;13999;17255	-	Coatomer subunit delta OS=Homo sapiens OX=9606 GN=ARCN1 PE=1 SV=1	0	0
92_1	sp|P46459|NSF_HUMAN	8.03225	NA	82542.1	LGANSGLHIIIFDEIDAICK;WAGLSIGQEIEVSLYTFDK	1;1	2	3	0.0524	28376;28182;28183	-	Vesicle-fusing ATPase OS=Homo sapiens OX=9606 GN=NSF PE=1 SV=3	15811.5	310.03
299_1	sp|Q9P121|NTRI_HUMAN	4.01613	NA	37947.5	AVGFVSEDEYLEIQGITR	1	1	2	0.0523	27529;27528	-	Neurotrimin OS=Homo sapiens OX=9606 GN=NTM PE=1 SV=1	0	0
161_1	sp|P26373|RL13_HUMAN	2.82889	NA	24246.5	STESLQANVQR	1	1	1	0.0521	18780	-	60S ribosomal protein L13 OS=Homo sapiens OX=9606 GN=RPL13 PE=1 SV=4	0	0
33_1	sp|P68431|H31_HUMAN	2.04137	NA	15394.5	STELLIR	1	1	1	0.0515	7698	sp|Q16695|H31T_HUMAN;sp|Q6NXT2|H3C_HUMAN;sp|Q71DI3|H32_HUMAN;sp|P84243|H33_HUMAN;sp|Q5TEC6|H3PS2_HUMAN	Histone H3.1 OS=Homo sapiens OX=9606 GN=H3C1 PE=1 SV=2	657994	109666
281_1	sp|Q00610|CLH1_HUMAN	14.0322	NA	191493	ESYVETELIFALAK;LASTLVHLGEYQAAVDGAR;MEGNAEESTLFCFAVR;YGYIHLYDLETGTCIYMNR;YHEQLSTQSLIELFESFK	1;1;1;1;1	5	5	0.0513	24663;27271;26507;29110;28374	-	Clathrin heavy chain 1 OS=Homo sapiens OX=9606 GN=CLTC PE=1 SV=5	0	0
84_1	sp|P06396|GELS_HUMAN	4.01613	NA	85644.2	QGQIIYNWQGAQSTQDEVAASAILTAQLDEELGGTPVQSR	1	1	2	0.0512	31849;31850	-	Gelsolin OS=Homo sapiens OX=9606 GN=GSN PE=1 SV=1	0	0
261_1	sp|P08247|SYPH_HUMAN	2.82889	NA	33823.4	TESDLSIEVEFEYPFR	1	1	1	0.0511	27203	-	Synaptophysin OS=Homo sapiens OX=9606 GN=SYP PE=1 SV=3	745.44	57.3416
220_1	sp|P11310|ACADM_HUMAN	6.52822	NA	46558.6	AAWEVDSGR;ENVLIGDGAGFK	1;1	2	2	0.0499	12191;18482	-	Medium-chain specific acyl-CoA dehydrogenase, mitochondrial OS=Homo sapiens OX=9606 GN=ACADM PE=1 SV=1	883853	42088.2
153_1	sp|P35613|BASI_HUMAN	5.20758	NA	42174.1	FFVSSSQGR;GSDQAIITLR	1;1	2	2	0.0494	12857;14481	-	Basigin OS=Homo sapiens OX=9606 GN=BSG PE=1 SV=2	5580.66	348.791
272_1	sp|Q16658|FSCN1_HUMAN	4.01613	NA	54496.1	VGKDELFALEQSCAQVVLQAANER	1	1	1	0.0487	30207	-	Fascin OS=Homo sapiens OX=9606 GN=FSCN1 PE=1 SV=3	0	0
235_1	sp|Q9UQ80|PA2G4_HUMAN	5.34099	NA	43759.2	AFFSEVER;SEMEVQDAELK	1;1	2	2	0.0482	12030;19803	-	Proliferation-associated protein 2G4 OS=Homo sapiens OX=9606 GN=PA2G4 PE=1 SV=3	8328.52	347.022
5_1	sp|P27338|AOFB_HUMAN	4.01613	NA	58725.2	IYFAGTETATHWSGYMEGAVEAGER	1	1	1	0.0481	30397	-	Amine oxidase [flavin-containing] B OS=Homo sapiens OX=9606 GN=MAOB PE=1 SV=3	22913.9	739.158
179_1	sp|P36578|RL4_HUMAN	6.03556	NA	47667.4	MINTDLSR;NIPGITLLNVSK	1;1	2	2	0.0468	11529;19639	-	60S ribosomal protein L4 OS=Homo sapiens OX=9606 GN=RPL4 PE=1 SV=5	1.2332e+06	41106.7
106_1	sp|Q02252|MMSA_HUMAN	4.01613	NA	57802.7	GLQVVEHACSVTSLMMGETMPSITK	1	1	1	0.0467	30316	-	Methylmalonate-semialdehyde dehydrogenase [acylating], mitochondrial OS=Homo sapiens OX=9606 GN=ALDH6A1 PE=1 SV=2	0	0
71_1	sp|Q92777|SYN2_HUMAN	4.01613	NA	62956.7	VEQAEFSELNLVAHADGTYAVDMQVLR	1	1	1	0.0464	31041	-	Synapsin-2 OS=Homo sapiens OX=9606 GN=SYN2 PE=2 SV=4	0	0
123_1	sp|O76011|KRT34_HUMAN	4.01613	NA	49392.2	QVVSSSEQLQSCQAEIIELR	1	1	2	0.0459	28802;28801	-	Keratin, type I cuticular Ha4 OS=Homo sapiens OX=9606 GN=KRT34 PE=1 SV=2	0	0
75_1	sp|P22626|ROA2_HUMAN	4.01613	NA	37406.7	LFIGGLSFETTEESLR	1	1	1	0.0453	25971	-	Heterogeneous nuclear ribonucleoproteins A2/B1 OS=Homo sapiens OX=9606 GN=HNRNPA2B1 PE=1 SV=2	0	0
241_1	sp|Q13153|PAK1_HUMAN	4.01613	NA	60608.7	IGQGASGTVYTAMDVATGQEVAIK	1	1	2	0.044	29056;29057	-	Serine/threonine-protein kinase PAK 1 OS=Homo sapiens OX=9606 GN=PAK1 PE=1 SV=2	0	0
38_1	sp|Q92841|DDX17_HUMAN	4.01613	NA	80222	APILIATDVASR;LIDFLESGK;MLDMGFEPQIR	0;1;0	1	1	0.0439	18647;13047;20927	-	Probable ATP-dependent RNA helicase DDX17 OS=Homo sapiens OX=9606 GN=DDX17 PE=1 SV=2	20069.3	528.14
132_1	sp|O60884|DNJA2_HUMAN	6.18432	NA	45716.6	DGNDLHMTYK;ILEVHVDK	1;1	2	2	0.0437	17831;11185	-	DnaJ homolog subfamily A member 2 OS=Homo sapiens OX=9606 GN=DNAJA2 PE=1 SV=1	0	0
114_2	sp|P52597|HNRPF_HUMAN	2.68053	NA	45642.9	TEMDWVLK;VHIEIGPDGR	1;0	1	1	0.0434	13041;15055	-	Heterogeneous nuclear ribonucleoprotein F OS=Homo sapiens OX=9606 GN=HNRNPF PE=1 SV=3	55705.8	2652.66
86_1	sp|Q9Y383|LC7L2_HUMAN	4.90686	NA	46485.6	EAEEVYR;VHELNEEIGK	1;1	2	2	0.0434	9589;17142	-	Putative RNA-binding protein Luc7-like 2 OS=Homo sapiens OX=9606 GN=LUC7L2 PE=1 SV=2	15904.3	837.069
54_1	sp|Q96DA0|ZG16B_HUMAN	4.01613	NA	22724.6	VSVGLLLVK	1	1	1	0.0433	10554	-	Zymogen granule protein 16 homolog B OS=Homo sapiens OX=9606 GN=ZG16B PE=1 SV=3	0	0
177_1	sp|P43490|NAMPT_HUMAN	6.84502	NA	55486.6	SYSFDEIR;TPAGNFVTLEEGK	1;1	2	2	0.0428	12915;21403	-	Nicotinamide phosphoribosyltransferase OS=Homo sapiens OX=9606 GN=NAMPT PE=1 SV=1	164986	5689.16
139_1	sp|P50395|GDIB_HUMAN	2.56637	NA	50630.9	FDLGQDVIDFTGHALALYR	1	1	1	0.0427	28165	sp|P31150|GDIA_HUMAN	Rab GDP dissociation inhibitor beta OS=Homo sapiens OX=9606 GN=GDI2 PE=1 SV=2	0	0
100_1	sp|Q13423|NNTM_HUMAN	8.03225	NA	113823	EGSVVVDLAAEAGGNFETTKPGELYIHK;ILIVGGGVAGLASAGAAK	1;1	2	3	0.0424	30912;30911;23806	-	NAD(P) transhydrogenase, mitochondrial OS=Homo sapiens OX=9606 GN=NNT PE=1 SV=3	4155.76	84.8114
114_1	sp|P31943|HNRH1_HUMAN	2.82889	NA	49198.4	IQNGAQGIR;VHIEIGPDGR	1;0	1	1	0.0423	11295;15055	-	Heterogeneous nuclear ribonucleoprotein H OS=Homo sapiens OX=9606 GN=HNRNPH1 PE=1 SV=4	0	0
274_1	sp|O00148|DX39A_HUMAN	6.84502	NA	49098	ILNDVQDR;ILVATNLFGR	1;1	2	2	0.0422	11696;15375	sp|Q13838|DX39B_HUMAN	ATP-dependent RNA helicase DDX39A OS=Homo sapiens OX=9606 GN=DDX39A PE=1 SV=2	12182.7	468.567
167_1	sp|P29401|TKT_HUMAN	4.01613	NA	67834.7	SKDDQVTVIGAGVTLHEALAAAELLK	1	1	1	0.0417	30106	-	Transketolase OS=Homo sapiens OX=9606 GN=TKT PE=1 SV=3	62777.8	1902.36
203_1	sp|Q86YZ3|HORN_HUMAN	26.7773	NA	282228	HGSGSGQSPSPSR;HGSGSGQSSSYGPYR;HGSGSGQSSSYSPYGSGSGWSSSR;HGSSSGSSSSYGQHGSGSR;QSLGHGQHGSGSGQSPSPSR;QSSSYGPHGYGSGR;QSSSYGQHESASR	1;1;1;1;1;1;1	7	11	0.0414	18960;23822;23821;28984;26073;27038;27037;22378;22663;22664;22098	-	Hornerin OS=Homo sapiens OX=9606 GN=HRNR PE=1 SV=2	39902.8	383.681
189_1	sp|Q08554|DSC1_HUMAN	9.52555	NA	99923.7	DTGDIFCTR;VQDQDLPNTPHSK;VTATDLDEPDTLHTR	1;1;1	3	4	0.0414	14777;23201;23200;25148	-	Desmocollin-1 OS=Homo sapiens OX=9606 GN=DSC1 PE=1 SV=2	0	0
207_1	sp|P07477|TRY1_HUMAN	2.31596	NA	26541.1	TLNNDIMLIK	1	1	1	0.0405	17372	-	Trypsin-1 OS=Homo sapiens OX=9606 GN=PRSS1 PE=1 SV=1	121558	10129.9
223_1	sp|P15924|DESP_HUMAN	33.9448	NA	331569	ANSSATETINK;ETQSQLETER;FGDSNTVMR;GLVGIEFK;LASLEELK;LEEELEGMR;NATILELR;NTLTQTTENLR;SNKPIILR;VQEQELTR;VQYDLQK;YEVTSGGGGTSR;YIELLTR	1;1;1;1;1;1;1;1;1;1;1;1;1	13	13	0.0404	16266;18497;13590;8687;9818;15414;10594;20046;10880;12574;9547;17224;9991	-	Desmoplakin OS=Homo sapiens OX=9606 GN=DSP PE=1 SV=3	419779	2057.74
196_1	sp|Q14103|HNRPD_HUMAN	4.01613	NA	38410.3	IFVGGLSPDTPEEK	1	1	1	0.0394	23371	-	Heterogeneous nuclear ribonucleoprotein D0 OS=Homo sapiens OX=9606 GN=HNRNPD PE=1 SV=1	49223.8	3281.59
253_1	sp|Q96A33|CCD47_HUMAN	6.69665	NA	55838.3	IMQEEGQPLK;QDLLNVLAR	1;1	2	2	0.0393	17281;13581	-	PAT complex subunit CCDC47 OS=Homo sapiens OX=9606 GN=CCDC47 PE=1 SV=1	159780	7608.59
293_1	sp|Q96CW1|AP2M1_HUMAN	4.01613	NA	49623	EEQSQITSQVTGQIGWR	1	1	1	0.0391	27128	-	AP-2 complex subunit mu OS=Homo sapiens OX=9606 GN=AP2M1 PE=1 SV=2	0	0
102_1	sp|Q13895|BYST_HUMAN	5.29069	NA	49570	ELQSAVPR;FYNLVLLPR	1;1	2	2	0.0389	9708;16252	-	Bystin OS=Homo sapiens OX=9606 GN=BYSL PE=1 SV=3	89354.8	3081.2
290_1	sp|P31153|METK2_HUMAN	4.01613	NA	43633.3	FVIGGPQGDAGLTGR	1	1	1	0.038	22740	-	S-adenosylmethionine synthase isoform type-2 OS=Homo sapiens OX=9606 GN=MAT2A PE=1 SV=1	0	0
296_1	sp|P26368|U2AF2_HUMAN	5.27771	NA	53467.2	ELLTSFGPLK;NFAFLEFR	1;1	2	2	0.0379	15403;13632	-	Splicing factor U2AF 65 kDa subunit OS=Homo sapiens OX=9606 GN=U2AF2 PE=1 SV=4	22991.7	1210.09
50_1	sp|P09622|DLDH_HUMAN	4.01613	NA	54143	MVVIGAGVIGVELGSVWQR	1	1	1	0.0373	27274	-	Dihydrolipoyl dehydrogenase, mitochondrial OS=Homo sapiens OX=9606 GN=DLD PE=1 SV=2	0	0
12_1	sp|Q14CN4|K2C72_HUMAN	4.01613	NA	55842.4	FASFIDKVR;NMQDLVEDYK	0;1	1	1	0.0372	14730;19303	-	Keratin, type II cytoskeletal 72 OS=Homo sapiens OX=9606 GN=KRT72 PE=1 SV=2	0	0
146_1	sp|P40227|TCPZ_HUMAN	5.65778	NA	57987.6	ALQFLEEVK;TEVNSGFFYK	1;1	2	2	0.0358	14565;17777	-	T-complex protein 1 subunit zeta OS=Homo sapiens OX=9606 GN=CCT6A PE=1 SV=3	9859.95	339.998
120_1	sp|P43004|EAA2_HUMAN	4.01613	NA	62063.8	TSVNVVGDSFGAGIVYHLSK	1	1	2	0.0348	27667;27666	-	Excitatory amino acid transporter 2 OS=Homo sapiens OX=9606 GN=SLC1A2 PE=1 SV=2	104453	4541.43
268_1	sp|Q15517|CDSN_HUMAN	2.82889	NA	51490.2	GSPGVPSFAAGPPISEGK	1	1	1	0.034	24939	-	Corneodesmosin OS=Homo sapiens OX=9606 GN=CDSN PE=1 SV=3	16283.5	1480.32
44_1	sp|P02686|MBP_HUMAN	4.01613	NA	33097.3	DTGILDSIGR	1	1	1	0.0329	13718	-	Myelin basic protein OS=Homo sapiens OX=9606 GN=MBP PE=1 SV=3	26707.8	1335.39
279_1	sp|P40926|MDHM_HUMAN	4.01613	NA	35480.7	IFGVTTLDIVR	1	1	1	0.0325	18806	-	Malate dehydrogenase, mitochondrial OS=Homo sapiens OX=9606 GN=MDH2 PE=1 SV=3	0	0
252_1	sp|O75390|CISY_HUMAN	4.01613	NA	51679.5	YWELIYEDSMDLIAK	1	1	1	0.0322	26732	-	Citrate synthase, mitochondrial OS=Homo sapiens OX=9606 GN=CS PE=1 SV=2	40803	2040.15
165_1	sp|P62195|PRS8_HUMAN	4.01613	NA	45597.1	LEGGSGGDSEVQR	1	1	1	0.032	20039	-	26S proteasome regulatory subunit 8 OS=Homo sapiens OX=9606 GN=PSMC5 PE=1 SV=1	0	0
113_1	sp|Q5T750|XP32_HUMAN	2.39477	NA	26219.3	TFGVSPLR	1	1	1	0.032	9082	-	Skin-specific protein 32 OS=Homo sapiens OX=9606 GN=XP32 PE=1 SV=1	0	0
14_1	sp|Q12874|SF3A3_HUMAN	5.02591	NA	58812.3	IQAEFEK;SALLALGLK	1;1	2	2	0.0319	8716;9333	-	Splicing factor 3A subunit 3 OS=Homo sapiens OX=9606 GN=SF3A3 PE=1 SV=1	0	0
57_2	sp|P12882|MYH1_HUMAN	8.03225	NA	223006	AGLLGLLEEMR;LASADIETYLLEK;LEEAGGATSAQIEMNK;NDLQLQVQAEADSLADAEER	0;0;1;1	2	3	0.0309	18445;23017;24898;28424;28426	-	Myosin-1 OS=Homo sapiens OX=9606 GN=MYH1 PE=1 SV=3	0	0
154_1	sp|P52292|IMA1_HUMAN	5.65778	NA	57825.9	FVSFLGR;QPPIDNIIR	1;1	2	2	0.0302	7491;14251	-	Importin subunit alpha-1 OS=Homo sapiens OX=9606 GN=KPNA2 PE=1 SV=1	74016	2960.64
173_1	sp|P02545|LMNA_HUMAN	5.48683	NA	74094.7	ITESEEVVSR;TLEGELHDLR	1;1	2	2	0.0301	16665;17534	-	Prelamin-A/C OS=Homo sapiens OX=9606 GN=LMNA PE=1 SV=1	0	0
108_1	sp|P39023|RL3_HUMAN	2.82889	NA	46079.8	NNASTDYDLSDK	1	1	1	0.0298	21055	-	60S ribosomal protein L3 OS=Homo sapiens OX=9606 GN=RPL3 PE=1 SV=2	0	0
188_1	sp|Q8NI60|COQ8A_HUMAN	5.07846	NA	71904.4	FLTGYEVK;TLNNDLGPNWR	1;1	2	2	0.0294	11291;20186	-	Atypical kinase COQ8A, mitochondrial OS=Homo sapiens OX=9606 GN=COQ8A PE=1 SV=1	134766	4813.06
117_1	sp|Q9Y2T2|AP3M1_HUMAN	2.06434	NA	46909.3	VLSFIPPDGNFR	1	1	1	0.0287	21390	-	AP-3 complex subunit mu-1 OS=Homo sapiens OX=9606 GN=AP3M1 PE=1 SV=1	0	0
7_1	sp|Q9BRX2|PELO_HUMAN	2.31596	NA	43332	FYEQVVQAIQR	1	1	1	0.0286	21691	-	Protein pelota homolog OS=Homo sapiens OX=9606 GN=PELO PE=1 SV=2	26434.9	1016.73
164_1	sp|P08237|PFKAM_HUMAN	2.44882	NA	85128.4	EATWESVSMMLQLGGTVIGSAR	1	1	1	0.0282	28867	-	ATP-dependent 6-phosphofructokinase, muscle type OS=Homo sapiens OX=9606 GN=PFKM PE=1 SV=2	2026.37	49.4237
137_1	sp|P55209|NP1L1_HUMAN	2.82889	NA	45345.9	YAVLYQPLFDK	1	1	1	0.0281	21302	-	Nucleosome assembly protein 1-like 1 OS=Homo sapiens OX=9606 GN=NAP1L1 PE=1 SV=1	0	0
122_1	sp|Q52LJ0|FA98B_HUMAN	4.01613	NA	45518.7	TTITMAHLLAAR	1	1	1	0.0277	20178	-	Protein FAM98B OS=Homo sapiens OX=9606 GN=FAM98B PE=1 SV=2	0	0
73_1	sp|P40939|ECHA_HUMAN	4.01613	NA	82946.9	HLAILGAGLMGAGIAQVSVDK	1	1	1	0.0275	27510	-	Trifunctional enzyme subunit alpha, mitochondrial OS=Homo sapiens OX=9606 GN=HADHA PE=1 SV=2	0	0
31_1	sp|P19961|AMY2B_HUMAN	4.84833	NA	57673	NMVNFR;SGNEDEFR	1;1	2	2	0.0274	6324;11192	sp|P0DTE7|AMY1B_HUMAN	Alpha-amylase 2B OS=Homo sapiens OX=9606 GN=AMY2B PE=1 SV=1	174725	6471.31
262_1	sp|O43670|ZN207_HUMAN	4.01613	NA	50717.1	ETIDAVPNAIPGR	1	1	1	0.0272	21237	-	BUB3-interacting and GLEBS motif-containing protein ZNF207 OS=Homo sapiens OX=9606 GN=ZNF207 PE=1 SV=1	7758.96	862.107
116_1	sp|Q9UPW8|UN13A_HUMAN	15.9396	NA	192892	IHMDDTGLTVLR;RIHMDDTGLTVLR;SPDLQSLR;TVGLAVLQLR;YALSLYTQATDLLIK	1;1;1;1;1	5	25	0.027	21822;23830;24023;10218;10219;10213;10215;10212;14382;14385;14384;14386;14374;14377;14388;14387;14392;14380;14390;14373;14375;14378;25323;25321;25322	-	Protein unc-13 homolog A OS=Homo sapiens OX=9606 GN=UNC13A PE=2 SV=4	335466	3686.44
65_1	sp|Q96CS3|FAF2_HUMAN	4.01613	NA	52590.5	QQQDEAYLASLR	1	1	1	0.027	22358	-	FAS-associated factor 2 OS=Homo sapiens OX=9606 GN=FAF2 PE=1 SV=2	0	0
278_1	sp|Q13867|BLMH_HUMAN	2.51209	NA	52528	TLYNNQPIDFLK	1	1	1	0.0264	23016	-	Bleomycin hydrolase OS=Homo sapiens OX=9606 GN=BLMH PE=1 SV=1	0	0
72_1	sp|P39748|FEN1_HUMAN	2.97473	NA	42566.1	LPIQEFHLSR	1	1	1	0.0263	18945	-	Flap endonuclease 1 OS=Homo sapiens OX=9606 GN=FEN1 PE=1 SV=1	14755	614.79
193_1	sp|P04062|GLCM_HUMAN	5.14485	NA	59678.2	LGSWDR;LLMLDDQR	1;1	2	2	0.0261	5148;12600	-	Lysosomal acid glucosylceramidase OS=Homo sapiens OX=9606 GN=GBA PE=1 SV=3	22647.4	780.945
277_1	sp|P78324|SHPS1_HUMAN	2.82889	NA	54932.8	SVLVAAGETATLR	1	1	1	0.0258	20000	-	Tyrosine-protein phosphatase non-receptor type substrate 1 OS=Homo sapiens OX=9606 GN=SIRPA PE=1 SV=2	29832	1028.69
244_1	sp|Q13363|CTBP1_HUMAN	2.82889	NA	47505.5	GETLGIIGLGR	1	1	1	0.025	14823	-	C-terminal-binding protein 1 OS=Homo sapiens OX=9606 GN=CTBP1 PE=1 SV=2	13827.8	658.468
287_1	sp|Q13547|HDAC1_HUMAN	2.82889	NA	55067.7	YGEYFPGTGDLR	1	1	1	0.0249	21598	sp|Q92769|HDAC2_HUMAN	Histone deacetylase 1 OS=Homo sapiens OX=9606 GN=HDAC1 PE=1 SV=1	154706	5729.86
210_1	sp|P56545|CTBP2_HUMAN	4.01613	NA	48914.1	GETLGLIGFGR	1	1	1	0.0247	15812	-	C-terminal-binding protein 2 OS=Homo sapiens OX=9606 GN=CTBP2 PE=1 SV=1	6330.22	287.737
197_1	sp|Q5T749|KPRP_HUMAN	4.68028	NA	64093.2	LQLFPR;SEPIYNSR	1;1	2	2	0.0242	6186;11526	-	Keratinocyte proline-rich protein OS=Homo sapiens OX=9606 GN=KPRP PE=1 SV=1	195414	9305.43
174_1	sp|Q9H0S4|DDX47_HUMAN	2.68053	NA	50614.7	SILLATDVASR	1	1	1	0.0242	16585	-	Probable ATP-dependent RNA helicase DDX47 OS=Homo sapiens OX=9606 GN=DDX47 PE=1 SV=1	0	0
297_1	sp|P50452|SPB8_HUMAN	2.97473	NA	42739.2	ILGEEDNSR	1	1	1	0.0241	13364	-	Serpin B8 OS=Homo sapiens OX=9606 GN=SERPINB8 PE=1 SV=2	0	0
190_1	sp|P35659|DEK_HUMAN	2.82889	NA	42647.9	SGVNSELVK	1	1	1	0.024	10662	-	Protein DEK OS=Homo sapiens OX=9606 GN=DEK PE=1 SV=1	46528.8	1938.7
195_1	sp|Q9HC36|MRM3_HUMAN	4.01613	NA	46990.4	DPGNLGTILR	1	1	1	0.0238	13971	-	rRNA methyltransferase 3, mitochondrial OS=Homo sapiens OX=9606 GN=MRM3 PE=1 SV=2	10626.8	425.072
258_1	sp|P14625|ENPL_HUMAN	4.01613	NA	92411.3	LISLTDENALSGNEELTVK	1	1	1	0.0237	27650	-	Endoplasmin OS=Homo sapiens OX=9606 GN=HSP90B1 PE=1 SV=1	0	0
25_1	sp|P13639|EF2_HUMAN	6.08047	NA	95276.9	VFSGLVSTGLK;VNFTVDQIR	1;1	2	2	0.0233	15485;15034	-	Elongation factor 2 OS=Homo sapiens OX=9606 GN=EEF2 PE=1 SV=4	817228	15715.9
242_1	sp|P55010|IF5_HUMAN	2.68053	NA	49191.8	VLTLSDDLER	1	1	1	0.0232	16983	-	Eukaryotic translation initiation factor 5 OS=Homo sapiens OX=9606 GN=EIF5 PE=1 SV=2	173778	6683.76
121_1	sp|Q9UBB4|ATX10_HUMAN	2.82889	NA	53454.8	VEQESLLTAFR	1	1	1	0.0232	20090	-	Ataxin-10 OS=Homo sapiens OX=9606 GN=ATXN10 PE=1 SV=1	0	0
178_1	sp|Q96P47|AGAP3_HUMAN	4.01613	NA	94985.3	EHVISIEDSFVNSQEWTLSR	1	1	1	0.0229	29088	-	Arf-GAP with GTPase, ANK repeat and PH domain-containing protein 3 OS=Homo sapiens OX=9606 GN=AGAP3 PE=1 SV=2	0	0
214_1	sp|Q9H4G0|E41L1_HUMAN	4.01613	NA	98442.2	IIITGDEDVDQDQALALAIK	1	1	1	0.0227	28109	-	Band 4.1-like protein 1 OS=Homo sapiens OX=9606 GN=EPB41L1 PE=1 SV=2	0	0
187_1	sp|P14384|CBPM_HUMAN	2.82889	NA	50481.5	ENYNQYDLNR	1	1	1	0.0226	20699	-	Carboxypeptidase M OS=Homo sapiens OX=9606 GN=CPM PE=1 SV=2	0	0
76_1	sp|Q99615|DNJC7_HUMAN	2.82889	NA	56404.7	EALGDAQQSVR	1	1	1	0.0223	17308	-	DnaJ homolog subfamily C member 7 OS=Homo sapiens OX=9606 GN=DNAJC7 PE=1 SV=2	3084.67	83.3695
149_1	sp|P16615|AT2A2_HUMAN	4.01613	NA	114683	TVEEVLGHFGVNESTGLSLEQVK	1	1	1	0.0221	29428	-	Sarcoplasmic/endoplasmic reticulum calcium ATPase 2 OS=Homo sapiens OX=9606 GN=ATP2A2 PE=1 SV=1	20611.1	396.366
85_1	sp|P43003|EAA1_HUMAN	2.68053	NA	59533.7	VTAADAFLDLIR	1	1	1	0.0221	20282	-	Excitatory amino acid transporter 1 OS=Homo sapiens OX=9606 GN=SLC1A3 PE=1 SV=1	0	0
202_1	sp|Q8WWY3|PRP31_HUMAN	2.51209	NA	55421.4	VDSFHESTEGK	1	1	1	0.022	18846	-	U4/U6 small nuclear ribonucleoprotein Prp31 OS=Homo sapiens OX=9606 GN=PRPF31 PE=1 SV=2	11806.9	491.952
131_1	sp|Q7L5L3|GDPD3_HUMAN	2.06434	NA	36572.7	EIAGLVR	1	1	1	0.022	5777	-	Lysophospholipase D GDPD3 OS=Homo sapiens OX=9606 GN=GDPD3 PE=1 SV=3	0	0
233_1	sp|P01023|A2MG_HUMAN	4.01613	NA	163188	LLLQQVSLPELPGEYSMKVTGEGCVYLQTSLK	1	1	1	0.0217	31581	-	Alpha-2-macroglobulin OS=Homo sapiens OX=9606 GN=A2M PE=1 SV=3	142338	1897.83
275_1	sp|Q6NUK1|SCMC1_HUMAN	4.01613	NA	53320.3	YETLFQALDR	1	1	1	0.021	19337	-	Calcium-binding mitochondrial carrier protein SCaMC-1 OS=Homo sapiens OX=9606 GN=SLC25A24 PE=1 SV=2	19444.9	694.46
246_1	sp|P00751|CFAB_HUMAN	2.01944	NA	85478.5	FIQVGVISWGVVDVCK	1	1	1	0.0209	26044	-	Complement factor B OS=Homo sapiens OX=9606 GN=CFB PE=1 SV=2	0	0
150_1	sp|Q9BV38|WDR18_HUMAN	2.82889	NA	47375	VTELEDEVR	1	1	1	0.0208	14969	-	WD repeat-containing protein 18 OS=Homo sapiens OX=9606 GN=WDR18 PE=1 SV=2	96403.6	5073.88
89_1	sp|Q5T160|SYRM_HUMAN	2.16819	NA	65464	TVLQQVIEDGSK	1	1	1	0.0208	20502	-	Probable arginine--tRNA ligase, mitochondrial OS=Homo sapiens OX=9606 GN=RARS2 PE=1 SV=1	0	0
205_1	sp|Q16181|SEPT7_HUMAN	2.51209	NA	50648	ILEQQNSSR	1	1	1	0.0206	14504	-	Septin-7 OS=Homo sapiens OX=9606 GN=SEPTIN7 PE=1 SV=2	0	0
55_1	sp|P17980|PRS6A_HUMAN	2.82889	NA	49172.5	MSTEEIIQR	1	1	1	0.0205	15438	-	26S proteasome regulatory subunit 6A OS=Homo sapiens OX=9606 GN=PSMC3 PE=1 SV=3	11483.4	441.67
260_1	sp|Q96QA5|GSDMA_HUMAN	2.51209	NA	49333.8	VEGDVDVPK	1	1	1	0.0202	11320	-	Gasdermin-A OS=Homo sapiens OX=9606 GN=GSDMA PE=1 SV=4	23751.2	913.507
19_1	sp|Q12931|TRAP1_HUMAN	4.01613	NA	80059.7	GVVDSEDIPLNLSR	1	1	1	0.0199	23667	-	Heat shock protein 75 kDa, mitochondrial OS=Homo sapiens OX=9606 GN=TRAP1 PE=1 SV=3	0	0
97_1	sp|Q9UMS4|PRP19_HUMAN	2.82889	NA	55146.3	SSEQILATLK	1	1	1	0.0198	14982	-	Pre-mRNA-processing factor 19 OS=Homo sapiens OX=9606 GN=PRPF19 PE=1 SV=1	38647.7	2034.09
226_1	sp|O43426|SYNJ1_HUMAN	2.82889	NA	172995	SKPTDIFAIGFEEMVELNAGNIVSASTTNQK	1	1	1	0.0197	31386	-	Synaptojanin-1 OS=Homo sapiens OX=9606 GN=SYNJ1 PE=1 SV=2	0	0
6_1	sp|Q969V3|NCLN_HUMAN	2.01944	NA	62934.6	AMAAVPQDVVR	1	1	1	0.0195	16870	-	Nicalin OS=Homo sapiens OX=9606 GN=NCLN PE=1 SV=2	26076.5	1002.94
283_1	sp|Q5JPH6|SYEM_HUMAN	4.01613	NA	58651.6	DVLNPVYVER	1	1	1	0.0191	18134	-	Probable glutamate--tRNA ligase, mitochondrial OS=Homo sapiens OX=9606 GN=EARS2 PE=1 SV=2	7.51122e+06	227613
133_1	sp|P01011|AACT_HUMAN	2.35914	NA	47620.5	EQLSLLDR	1	1	1	0.0189	11725	-	Alpha-1-antichymotrypsin OS=Homo sapiens OX=9606 GN=SERPINA3 PE=1 SV=2	42120.6	1831.33
136_1	sp|Q8TDL5|BPIB1_HUMAN	2.82889	NA	52408.5	SSIGLINEK	1	1	1	0.0186	11404	-	BPI fold-containing family B member 1 OS=Homo sapiens OX=9606 GN=BPIFB1 PE=1 SV=1	20766.3	741.653
57_1	sp|P13533|MYH6_HUMAN	2.82889	NA	223596	AGLLGLLEEMR;LASADIETYLLEK;NNLLQAELEELR	0;0;1	1	1	0.0186	18445;23017;22710	sp|P12883|MYH7_HUMAN	Myosin-6 OS=Homo sapiens OX=9606 GN=MYH6 PE=2 SV=5	20340.6	164.037
298_1	sp|P49419|AL7A1_HUMAN	2.51209	NA	58450.1	EGGTVVYGGK	1	1	1	0.0186	11555	-	Alpha-aminoadipic semialdehyde dehydrogenase OS=Homo sapiens OX=9606 GN=ALDH7A1 PE=1 SV=5	0	0
292_1	sp|Q9BWW9|APOL5_HUMAN	2.08052	NA	47014	LGPGVALR	1	1	1	0.0185	6374	-	Apolipoprotein L5 OS=Homo sapiens OX=9606 GN=APOL5 PE=2 SV=1	0	0
198_1	sp|P42357|HUTH_HUMAN	2.39477	NA	72651.8	TVVYGITTGFGK	1	1	1	0.0183	19018	-	Histidine ammonia-lyase OS=Homo sapiens OX=9606 GN=HAL PE=1 SV=1	114636	2865.89
225_1	sp|P34897|GLYM_HUMAN	2.82889	NA	55957.7	LGAPALTSR	1	1	1	0.0179	9326	-	Serine hydroxymethyltransferase, mitochondrial OS=Homo sapiens OX=9606 GN=SHMT2 PE=1 SV=3	96634.1	2928.31
227_1	sp|Q13131|AAPK1_HUMAN	4.01613	NA	63968.6	VPFLVAETPR	1	1	1	0.0179	16083	-	5'-AMP-activated protein kinase catalytic subunit alpha-1 OS=Homo sapiens OX=9606 GN=PRKAA1 PE=1 SV=4	74632.2	2261.58
70_1	sp|Q9UHX1|PUF60_HUMAN	4.01613	NA	59837.6	VVAEVYDQER	1	1	1	0.0179	18224	-	Poly(U)-binding-splicing factor PUF60 OS=Homo sapiens OX=9606 GN=PUF60 PE=1 SV=1	0	0
280_1	sp|Q0VDF9|HSP7E_HUMAN	2.44882	NA	54760.1	FVNPEDVAR	1	1	1	0.0177	13712	-	Heat shock 70 kDa protein 14 OS=Homo sapiens OX=9606 GN=HSPA14 PE=1 SV=1	8344.77	269.186
199_1	sp|P36507|MP2K2_HUMAN	2.82889	NA	44396.1	VSIAVLR	1	1	1	0.0175	5782	-	Dual specificity mitogen-activated protein kinase kinase 2 OS=Homo sapiens OX=9606 GN=MAP2K2 PE=1 SV=1	0	0
221_1	sp|Q14554|PDIA5_HUMAN	2.51209	NA	59556.1	NNVLVLYSK	1	1	1	0.0173	13800	-	Protein disulfide-isomerase A5 OS=Homo sapiens OX=9606 GN=PDIA5 PE=1 SV=1	0	0
22_1	sp|Q14240|IF4A2_HUMAN	2.44882	NA	46372.8	VFDMLNR	1	1	1	0.0172	9563	sp|P60842|IF4A1_HUMAN	Eukaryotic initiation factor 4A-II OS=Homo sapiens OX=9606 GN=EIF4A2 PE=1 SV=2	0	0
172_1	sp|Q9P2F6|RHG20_HUMAN	2.51209	NA	132525	SHEEIEPGSQSSSGSLPWER	1	1	1	0.0168	28380	-	Rho GTPase-activating protein 20 OS=Homo sapiens OX=9606 GN=ARHGAP20 PE=1 SV=2	0	0
152_1	sp|Q9NPH2|INO1_HUMAN	2.51209	NA	61029.1	VFVGGDDFK	1	1	1	0.0161	12005	-	Inositol-3-phosphate synthase 1 OS=Homo sapiens OX=9606 GN=ISYNA1 PE=1 SV=1	278631	12665
34_1	sp|Q6W3E5|GDPD4_HUMAN	2.39477	NA	71949.1	QVVSVILASK	1	1	1	0.0161	13645	-	Glycerophosphodiester phosphodiesterase domain-containing protein 4 OS=Homo sapiens OX=9606 GN=GDPD4 PE=2 SV=1	22963.1	820.112
13_1	sp|Q13813|SPTN1_HUMAN	8.03225	NA	284364	HQAFEAEVQANSGAIVK;YTEHSTVGLAQQWDQLDQLGMR	1;1	2	3	0.0158	25969;25970;29844	-	Spectrin alpha chain, non-erythrocytic 1 OS=Homo sapiens OX=9606 GN=SPTAN1 PE=1 SV=3	52120	274.316
101_1	sp|P12081|HARS1_HUMAN	2.51209	NA	57374.2	IFSIVEQR	1	1	1	0.0157	12247	-	Histidine--tRNA ligase, cytoplasmic OS=Homo sapiens OX=9606 GN=HARS1 PE=1 SV=2	2.96725e+07	872722
67_1	sp|O43660|PLRG1_HUMAN	2.16819	NA	57158.1	LWDLVAGK	1	1	1	0.0156	9791	-	Pleiotropic regulator 1 OS=Homo sapiens OX=9606 GN=PLRG1 PE=1 SV=1	2271.14	81.1123
211_1	sp|P20839|IMDH1_HUMAN	2.31596	NA	55370.5	EANEILQR	1	1	1	0.0156	11694	sp|P12268|IMDH2_HUMAN	Inosine-5'-monophosphate dehydrogenase 1 OS=Homo sapiens OX=9606 GN=IMPDH1 PE=1 SV=2	0	0
11_1	sp|Q9UKA9|PTBP2_HUMAN	4.01613	NA	57454.8	VTNILMLK	1	1	1	0.0151	10637	-	Polypyrimidine tract-binding protein 2 OS=Homo sapiens OX=9606 GN=PTBP2 PE=1 SV=1	0	0
143_1	sp|P19823|ITIH2_HUMAN	2.31596	NA	106397	LWAYLTINQLLAER	1	1	1	0.0148	25264	-	Inter-alpha-trypsin inhibitor heavy chain H2 OS=Homo sapiens OX=9606 GN=ITIH2 PE=1 SV=2	0	0
29_1	sp|P43686|PRS6B_HUMAN	2.44882	NA	47336.5	YIVLAK	1	1	1	0.0144	4619	-	26S proteasome regulatory subunit 6B OS=Homo sapiens OX=9606 GN=PSMC4 PE=1 SV=2	0	0
40_1	sp|P04844|RPN2_HUMAN	2.23285	NA	69241	YIANTVELR	1	1	1	0.0143	14616	-	Dolichyl-diphosphooligosaccharide--protein glycosyltransferase subunit 2 OS=Homo sapiens OX=9606 GN=RPN2 PE=1 SV=3	0	0
118_1	sp|P02788|TRFL_HUMAN	2.16819	NA	78131.9	DGAGDVAFIR	1	1	1	0.0141	13016	-	Lactotransferrin OS=Homo sapiens OX=9606 GN=LTF PE=1 SV=6	0	0
107_1	sp|Q6NUN9|ZN746_HUMAN	2.35914	NA	69092.3	LENVENLLR	1	1	1	0.014	15264	sp|Q6ZMS7|ZN783_HUMAN;sp|Q9UDV6|ZN212_HUMAN	Zinc finger protein 746 OS=Homo sapiens OX=9606 GN=ZNF746 PE=1 SV=1	45867.6	1433.36
126_1	sp|P06280|AGAL_HUMAN	2.44882	NA	48734.9	QGYQLR	1	1	1	0.014	5938	-	Alpha-galactosidase A OS=Homo sapiens OX=9606 GN=GLA PE=1 SV=1	0	0
169_1	sp|Q9NQC3|RTN4_HUMAN	4.01613	NA	129851	AYLESEVAISEELVQK	1	1	1	0.0134	26064	-	Reticulon-4 OS=Homo sapiens OX=9606 GN=RTN4 PE=1 SV=2	34726.1	723.46
135_1	sp|Q92752|TENR_HUMAN	4.01613	NA	149467	DLMVTASSETSISLIWTK	1	1	4	0.0133	27329;27328;27327;27326	-	Tenascin-R OS=Homo sapiens OX=9606 GN=TNR PE=1 SV=3	223126	3914.49
148_1	sp|O94763|RMP_HUMAN	2.19702	NA	59795.6	KTIDDLK	1	1	1	0.0131	7738	-	Unconventional prefoldin RPB5 interactor 1 OS=Homo sapiens OX=9606 GN=URI1 PE=1 SV=3	2.42674e+06	93336.1
8_1	sp|P0CG48|UBC_HUMAN	2.51209	NA	76991.5	ESTLHLVLR	1	1	1	0.0131	14303	sp|P62979|RS27A_HUMAN;sp|P0CG47|UBB_HUMAN;sp|P62987|RL40_HUMAN	Polyubiquitin-C OS=Homo sapiens OX=9606 GN=UBC PE=1 SV=3	176777	2805.98
192_1	sp|O43390|HNRPR_HUMAN	2.44882	NA	70899.2	AGPIWDLR	1	1	1	0.0126	10548	sp|O60506|HNRPQ_HUMAN	Heterogeneous nuclear ribonucleoprotein R OS=Homo sapiens OX=9606 GN=HNRNPR PE=1 SV=1	47066.7	1147.97
276_1	sp|F5H4B4|F227A_HUMAN	2.44882	NA	66146.3	IADINLR	1	1	1	0.0123	7162	-	Protein FAM227A OS=Homo sapiens OX=9606 GN=FAM227A PE=1 SV=1	0	0
63_1	sp|Q6K0P9|IFIX_HUMAN	2.06434	NA	55030.8	LIEFFK	1	1	1	0.0122	6691	-	Pyrin and HIN domain-containing protein 1 OS=Homo sapiens OX=9606 GN=PYHIN1 PE=1 SV=1	0	0
21_1	sp|O60684|IMA7_HUMAN	2.39477	NA	59991.5	FVEFLK	1	1	1	0.0112	6370	sp|P52294|IMA5_HUMAN	Importin subunit alpha-7 OS=Homo sapiens OX=9606 GN=KPNA6 PE=1 SV=1	0	0
91_1	sp|Q14574|DSC3_HUMAN	2.82889	NA	99906.2	DLINTANWR	1	1	1	0.01	15343	-	Desmocollin-3 OS=Homo sapiens OX=9606 GN=DSC3 PE=1 SV=3	5945.48	112.179
112_1	sp|Q8TBA6|GOGA5_HUMAN	2.06434	NA	82973.8	QELIDYK	1	1	1	0.0096	10014	-	Golgin subfamily A member 5 OS=Homo sapiens OX=9606 GN=GOLGA5 PE=1 SV=3	19313.9	410.934
254_1	sp|Q5VWK5|IL23R_HUMAN	2.16819	NA	71676.8	ISLLEK	1	1	1	0.0095	4520	-	Interleukin-23 receptor OS=Homo sapiens OX=9606 GN=IL23R PE=1 SV=3	0	0
286_1	sp|O43299|AP5Z1_HUMAN	2.35914	NA	88549.2	ASLLLSK	1	1	1	0.0087	5114	-	AP-5 complex subunit zeta-1 OS=Homo sapiens OX=9606 GN=AP5Z1 PE=1 SV=2	4378.12	97.2914
216_1	sp|Q8NEZ4|KMT2C_HUMAN	2.51209	NA	541028	QQNNLSNPPTPPASLPPTPPPMACQKMANGFATTEELAGK	1	1	1	0.0081	31823	-	Histone-lysine N-methyltransferase 2C OS=Homo sapiens OX=9606 GN=KMT2C PE=1 SV=3	0	0
273_1	sp|Q9ULE4|F184B_HUMAN	2.06434	NA	120969	KVEDVPSR	1	1	1	0.0075	10592	-	Protein FAM184B OS=Homo sapiens OX=9606 GN=FAM184B PE=2 SV=3	229819	2909.1
141_1	sp|P23471|PTPRZ_HUMAN	4.01613	NA	254429	ALSILFEVGTEENLDFK	1	1	1	0.0073	27006	-	Receptor-type tyrosine-protein phosphatase zeta OS=Homo sapiens OX=9606 GN=PTPRZ1 PE=1 SV=4	0	0
208_1	sp|Q8NI27|THOC2_HUMAN	2.51209	NA	182659	EIAEAKQIVR	1	1	1	0.0063	16906	-	THO complex subunit 2 OS=Homo sapiens OX=9606 GN=THOC2 PE=1 SV=2	17555.3	206.533
162_1	sp|Q9Y2K7|KDM2A_HUMAN	2.68053	NA	132708	DPLIFK	1	1	1	0.0052	5131	-	Lysine-specific demethylase 2A OS=Homo sapiens OX=9606 GN=KDM2A PE=1 SV=3	90437.4	1273.77
249_1	sp|Q5D862|FILA2_HUMAN	4.01613	NA	247928	FSNSSSSNEFSK	1	1	1	0.005	20560	-	Filaggrin-2 OS=Homo sapiens OX=9606 GN=FLG2 PE=1 SV=1	0	0
79_1	sp|Q10570|CPSF1_HUMAN	2.35914	NA	160782	TLQNAVR	1	1	1	0.0049	6853	-	Cleavage and polyadenylation specificity factor subunit 1 OS=Homo sapiens OX=9606 GN=CPSF1 PE=1 SV=2	35963	443.987
81_1	sp|Q5T011|SZT2_HUMAN	2.51209	NA	377791	RLDEATLDVITVMLVR	1	1	1	0.0047	26361	-	KICSTOR complex protein SZT2 OS=Homo sapiens OX=9606 GN=SZT2 PE=1 SV=3	947038	6189.79
182_1	sp|O75970|MPDZ_HUMAN	2.35914	NA	221481	DIPELPER	1	1	1	0.0039	11610	-	Multiple PDZ domain protein OS=Homo sapiens OX=9606 GN=MPDZ PE=1 SV=2	39048.2	394.426
257_1	sp|P13611|CSPG2_HUMAN	4.01613	NA	372590	LATVGELQAAWR	1	1	1	0.0035	20458	-	Versican core protein OS=Homo sapiens OX=9606 GN=VCAN PE=1 SV=3	0	0
217_1	sp|A2RRP1|NBAS_HUMAN	2.56637	NA	268401	SLYNTK	1	1	1	0.0025	4954	-	Neuroblastoma-amplified sequence OS=Homo sapiens OX=9606 GN=NBAS PE=1 SV=2	206578	1601.38
151_1	sp|P20930|FILA_HUMAN	4.01613	NA	434922	LAQAYYESTR	1	1	1	0.0025	18068	-	Filaggrin OS=Homo sapiens OX=9606 GN=FLG PE=1 SV=3	0	0
